# Supplementary material for: Scenario analysis of nitrogen surplus typologies in Europe shows that a 20% fertilizer reduction may fall short of 2030 EU Green Deal goals
Source: Nat Food. 2025 Aug 19;6(8):787–98. doi: 10.1038/s43016-025-01210-2 (PMC12367536; doi:10.1038/s43016-025-01210-2)
Supplement: Supplementary file 3 — Source data for Table 1. Scenario-specific assumptions and percentage reductions in N inputs (fertilizer and manure) and projected N output ranges under same and improved TMPs, relative to 2015–2019. [file 43016_2025_1210_MOESM3_ESM.xlsx]

## Sheet: source_data
Scenarios	Assumptions	Reduction in N Inputs - Fertilizer	Reduction in N Inputs - Manure	Reduction in N Outputs - Same TMP	Reduction in N Outputs - Improved TMP
BAU (Business as usual)	Current trend extrapolated using GAM	+	+	+	+
GD-F (Green Deal-Fertilizer)	Lower mineral fertilizer under Green Deal	20%	*	4--7%	0--2%
FAO-F (FAO-Fertilizer)	Lower mineral fertilizer under FAO	43%	*	9--15%	4--11%
FAO-FM (FAO-Fertilizer and Manure)	Lower mineral fertilizer and animal manure under FAO	43%	4%	10--16%	6--12%
BAF (Better Animal Feed)	Lower animal manure through better animal feed	20%	10%	7--9%	3--4%
LAP (Less Animal Products)	Lower animal manure by using less animal products	20%	20%	10--12%	6--7%

## Sheet: readme
Column Name	Description
Scenarios	Name of each scenario evaluated for nitrogen surplus reduction.
Assumptions	Assumptions or scenario rationale used for projecting changes by 2030.
Reduction in N Inputs - Fertilizer	Percentage reduction in nitrogen input from synthetic fertilizers compared to 2015–2019 baseline. '+' indicates that the current trend is extrapolated to 2030 using generalized additive model (GAM) fitting
Reduction in N Inputs - Manure	Percentage reduction in nitrogen input from animal manure. '*' indicates no change from baseline.
Reduction in N Outputs - Same TMP	Range of projected nitrogen output reduction under same Technological and Management Practices (TMPs) as in 2015–2019.
Reduction in N Outputs - Improved TMP	Range of projected nitrogen output reduction assuming adoption of improved TMPs.
