# Supplementary material for: Scenario analysis of nitrogen surplus typologies in Europe shows that a 20% fertilizer reduction may fall short of 2030 EU Green Deal goals
Source: Nat Food. 2025 Aug 19;6(8):787–98. doi: 10.1038/s43016-025-01210-2 (PMC12367536; doi:10.1038/s43016-025-01210-2)
Supplement: Supplementary file 4 — Combined data file for all panels in Fig. 1. Includes N surplus estimates, cumulative input/output components and full raw data for the EU-27 over time. [file 43016_2025_1210_MOESM4_ESM.xlsx]

## Sheet: Figure_1a
Country	Year	N_sur_mean_5Years_avg	N_sur_min_5Years_avg	N_sur_max_5Years_avg
EU27	1915	7.92173	6.0085	10.0073
EU27	1920	8.66515	6.64116	10.8694
EU27	1925	9.82318	7.58181	12.2592
EU27	1930	10.8073	8.45281	13.3638
EU27	1935	11.3543	8.93174	13.9863
EU27	1940	11.075	8.64118	13.7239
EU27	1945	12.4508	9.87524	15.2533
EU27	1950	15.8457	12.8671	19.084
EU27	1955	19.1213	15.8242	22.7105
EU27	1960	23.697	20.154	27.549
EU27	1965	29.6947	26.212	33.4405
EU27	1970	35.6959	32.3802	39.2137
EU27	1975	41.4928	38.2021	44.9405
EU27	1980	43.7458	40.5986	47.0041
EU27	1985	44.5587	41.6767	47.5114
EU27	1990	35.6237	33.4921	37.7692
EU27	1995	33.8857	32.2501	35.4617
EU27	2000	33.326	31.8002	34.784
EU27	2005	31.2663	29.8859	32.4958
EU27	2010	30.0203	28.3681	31.5237
EU27	2015	30.8413	28.7149	32.8692

## Sheet: readme_Figure_1a
Column Name	Description	Unit
Country	Name of the region or country (in this dataset, "EU27" representing the European Union with 27 member states).	Text
Year	Central year of each 5-year average period (e.g., 1915 represents average of 1913–1917).	Year
N_sur_mean_5Years_avg	Mean nitrogen (N) surplus across 16 estimates, averaged over a 5-year interval.	kg N ha⁻¹ of total area yr⁻¹
N_sur_min_5Years_avg	Minimum nitrogen (N) surplus value among 16 estimates, averaged over a 5-year interval.	kg N ha⁻¹ of total area yr⁻¹
N_sur_max_5Years_avg	Maximum nitrogen (N) surplus value among 16 estimates, averaged over a 5-year interval.	kg N ha⁻¹ of total area yr⁻¹
Note: Total area is sum of both agricultural and non-agricultural areas

## Sheet: Figure_1b
Component	Y1940_1985	Y1986_2019	Fraction_1940_1985	Fraction_1986_2019
Fertilizer	6.12	10.69	27.6	39.82
Manure	7.09	7.79	31.99	29.02
Biological fixation	4.69	3.79	21.17	14.13
Deposition	2.97	4.35	13.42	16.22
N Output	10.01	12.49
N Surplus	11.45	14.78
N Inputs	22.17	26.84

## Sheet: readme_Figure_1b
Column	Description	Units
Component	Individial componens of N surplus budget	Text
Y1940_1985	Cummulative sum for each nitrogen component in early development phase	TgN/yr
Y1986_2019	Cummulative sum for each nitrogen component in sustainable intensification phase	TgN/yr
Fraction_1940_1985	Contribution of individual component to total N inputs in early development phase	%
Fraction_1986_2019	Contribution of individual component to total N inputs in sustainable intensification phase	%

## Sheet: Figure_1b_raw_data
Country	Year	Nfert_total_Tg_1	Nfert_total_Tg_2	Nfert_mean_Tg	Nfert_sd_Tg	Man_total_Tg_1	Man_total_Tg_2	Man_total_Tg_3	Man_total_Tg_4	Man_mean_Tg	Man_sd_Tg	BNF_total_Tg	N_dep_total_Tg	N_out_total_Tg_1	N_out_total_Tg_2	N_out_mean_Tg	N_out_sd_Tg	N_sur_mean_Tg	N_sur_sd_Tg	N_sur_total_Tg_1	N_sur_total_Tg_2	N_sur_total_Tg_3	N_sur_total_Tg_4	N_sur_total_Tg_5	N_sur_total_Tg_6	N_sur_total_Tg_7	N_sur_total_Tg_8	N_sur_total_Tg_9	N_sur_total_Tg_10	N_sur_total_Tg_11	N_sur_total_Tg_12	N_sur_total_Tg_13	N_sur_total_Tg_14	N_sur_total_Tg_15	N_sur_total_Tg_16	N_inp_Tg	Area_ha_EU27
EU27	1850	0	0	0	0	2.492	1.593	2.408	1.526	2.0048	0.516	2.913	0.581	3.04	2.696	2.868	0.2432	2.8084	0.3259	2.9676	2.4133	3.0521	2.4758	2.9676	2.4133	3.0521	2.4758	3.1903	2.5505	3.2351	2.5828	3.1903	2.5505	3.2351	2.5828	5.986	436000000
EU27	1851	0	0	0	0	2.492	1.593	2.41	1.526	2.0053	0.5165	2.932	0.563	3.077	2.733	2.905	0.2432	2.7726	0.3261	2.9315	2.3771	3.0169	2.4402	2.9315	2.3771	3.0169	2.4402	3.1541	2.5142	3.1998	2.5471	3.1541	2.5142	3.1998	2.5471	5.987	436000000
EU27	1852	0	0	0	0	2.492	1.593	2.41	1.527	2.0055	0.5162	2.95	0.584	3.124	2.78	2.952	0.2432	2.7648	0.3261	2.9235	2.3691	3.0092	2.4324	2.9235	2.3691	3.0092	2.4324	3.1462	2.5063	3.1923	2.5394	3.1462	2.5063	3.1923	2.5394	6.026	436000000
EU27	1853	0	0	0	0	2.492	1.593	2.41	1.527	2.0055	0.5162	2.968	0.605	3.169	2.825	2.997	0.2432	2.7591	0.3262	2.9175	2.3631	3.0035	2.4265	2.9175	2.3631	3.0035	2.4265	3.1406	2.5006	3.1869	2.5339	3.1406	2.5006	3.1869	2.5339	6.065	436000000
EU27	1854	0	0	0	0	2.492	1.593	2.411	1.527	2.0058	0.5165	2.986	0.594	3.21	2.866	3.038	0.2432	2.7258	0.3263	2.8843	2.3298	2.9705	2.3934	2.8843	2.3298	2.9705	2.3934	3.1071	2.4672	3.1537	2.5007	3.1071	2.4672	3.1537	2.5007	6.072	436000000
EU27	1855	0	0	0	0	2.492	1.593	2.411	1.528	2.006	0.5162	3.004	0.625	3.258	2.914	3.086	0.2432	2.7266	0.3264	2.8848	2.3303	2.9713	2.3941	2.8848	2.3303	2.9713	2.3941	3.1079	2.4679	3.1548	2.5016	3.1079	2.4679	3.1548	2.5016	6.121	436000000
EU27	1856	0	0	0	0	2.492	1.593	2.412	1.528	2.0062	0.5164	3.022	0.586	3.295	2.951	3.123	0.2432	2.6693	0.3264	2.8275	2.2729	2.9143	2.3369	2.8275	2.2729	2.9143	2.3369	3.0503	2.4103	3.0976	2.4442	3.0503	2.4103	3.0976	2.4442	6.1	436000000
EU27	1857	0	0	0	0	2.492	1.593	2.412	1.528	2.0062	0.5164	3.041	0.578	3.339	2.995	3.167	0.2432	2.6359	0.3264	2.7942	2.2396	2.8812	2.3037	2.7942	2.2396	2.8812	2.3037	3.0167	2.3766	3.0642	2.4107	3.0167	2.3766	3.0642	2.4107	6.111	436000000
EU27	1858	0	0	0	0	2.492	1.593	2.412	1.528	2.0062	0.5164	3.059	0.604	3.385	3.041	3.213	0.2432	2.6337	0.3265	2.7918	2.2371	2.8791	2.3014	2.7918	2.2371	2.8791	2.3014	3.0146	2.3746	3.0624	2.4089	3.0146	2.3746	3.0624	2.4089	6.155	436000000
EU27	1859	0	0	0	0	2.492	1.593	2.413	1.529	2.0067	0.5164	3.077	0.629	3.43	3.086	3.258	0.2432	2.6324	0.3266	2.7901	2.2353	2.8776	2.2999	2.7901	2.2353	2.8776	2.2999	3.0134	2.3733	3.0615	2.4078	3.0134	2.3733	3.0615	2.4078	6.198	436000000
EU27	1860	0	0	0	0	2.492	1.593	2.413	1.529	2.0067	0.5164	3.095	0.579	3.466	3.122	3.294	0.2432	2.5637	0.3266	2.7217	2.1669	2.8095	2.2317	2.7217	2.1669	2.8095	2.2317	2.9443	2.3042	2.9927	2.339	2.9443	2.3042	2.9927	2.339	6.166	436000000
EU27	1861	0	0	0	0	2.529	1.617	2.452	1.553	2.0378	0.5244	3.114	0.647	3.531	3.182	3.3565	0.2468	2.6225	0.3317	2.7823	2.219	2.8726	2.2855	2.7823	2.219	2.8726	2.2855	3.0084	2.3585	3.0588	2.3947	3.0084	2.3585	3.0588	2.3947	6.29	436000000
EU27	1862	0	0	0	0	2.567	1.641	2.489	1.577	2.0685	0.5322	3.132	0.626	3.583	3.229	3.406	0.2503	2.6033	0.3367	2.7657	2.1939	2.8577	2.2617	2.7657	2.1939	2.8577	2.2617	2.9947	2.335	3.0462	2.372	2.9947	2.335	3.0462	2.372	6.325	436000000
EU27	1863	0	0	0	0	2.596	1.659	2.517	1.595	2.0918	0.5382	3.151	0.659	3.64	3.282	3.461	0.2531	2.6239	0.3405	2.788	2.2097	2.8812	2.2784	2.788	2.2097	2.8812	2.2784	3.0196	2.3525	3.072	2.3901	3.0196	2.3525	3.072	2.3901	6.406	436000000
EU27	1864	0	0	0	0	2.634	1.684	2.554	1.618	2.1225	0.5461	3.169	0.634	3.692	3.329	3.5105	0.2567	2.6004	0.3455	2.7671	2.1803	2.8618	2.2501	2.7671	2.1803	2.8618	2.2501	3.0015	2.3246	3.0548	2.3629	3.0015	2.3246	3.0548	2.3629	6.437	436000000
EU27	1865	0	0	0	0	2.672	1.708	2.591	1.642	2.1532	0.5539	3.187	0.695	3.757	3.389	3.573	0.2602	2.6508	0.3506	2.8196	2.2243	2.9158	2.2952	2.8196	2.2243	2.9158	2.2952	3.058	2.3712	3.1121	2.4102	3.058	2.3712	3.1121	2.4102	6.554	436000000
EU27	1866	0	0	0	0	2.691	1.72	2.609	1.654	2.1685	0.5576	3.205	0.651	3.797	3.427	3.612	0.2616	2.6018	0.353	2.7723	2.1726	2.8692	2.2441	2.7723	2.1726	2.8692	2.2441	3.0115	2.3198	3.0661	2.3591	3.0115	2.3198	3.0661	2.3591	6.547	436000000
EU27	1867	0	0	0	0	2.728	1.744	2.646	1.677	2.1988	0.5654	3.223	0.682	3.856	3.48	3.668	0.2659	2.6272	0.3581	2.8001	2.1917	2.8983	2.2643	2.8001	2.1917	2.8983	2.2643	3.0427	2.3411	3.0981	2.3811	3.0427	2.3411	3.0981	2.3811	6.633	436000000
EU27	1868	0	0	0	0	2.776	1.774	2.692	1.706	2.237	0.5756	3.241	0.671	3.914	3.532	3.723	0.2701	2.6204	0.3643	2.7966	2.1775	2.8965	2.2514	2.7966	2.1775	2.8965	2.2514	3.0429	2.329	3.0993	2.3697	3.0429	2.329	3.0993	2.3697	6.688	436000000
EU27	1869	0	0	0	0	2.823	1.805	2.738	1.736	2.2755	0.5848	3.259	0.677	3.973	3.585	3.779	0.2744	2.6289	0.3705	2.8085	2.1786	2.9101	2.2538	2.8085	2.1786	2.9101	2.2538	3.0585	2.3322	3.1158	2.3738	3.0585	2.3322	3.1158	2.3738	6.759	436000000
EU27	1870	0	0	0	0	2.871	1.835	2.783	1.764	2.3132	0.595	3.277	0.718	4.039	3.644	3.8415	0.2793	2.6653	0.3767	2.8482	2.2077	2.9509	2.2838	2.8482	2.2077	2.9509	2.2838	3.1023	2.3638	3.16	2.4057	3.1023	2.3638	3.16	2.4057	6.866	436000000
EU27	1871	0	0	0	0	2.918	1.865	2.832	1.795	2.3525	0.605	3.295	0.714	4.098	3.697	3.8975	0.2835	2.6665	0.3831	2.8521	2.2007	2.9581	2.2794	2.8521	2.2007	2.9581	2.2794	3.1098	2.3589	3.1702	2.4029	3.1098	2.3589	3.1702	2.4029	6.927	436000000
EU27	1872	0	0	0	0	2.956	1.889	2.869	1.819	2.3832	0.6128	3.313	0.669	4.151	3.745	3.948	0.2871	2.6221	0.3881	2.8102	2.1503	2.9179	2.2301	2.8102	2.1503	2.9179	2.2301	3.0709	2.3101	3.1324	2.3549	3.0709	2.3101	3.1324	2.3549	6.938	436000000
EU27	1873	0	0	0	0	3.013	1.926	2.924	1.854	2.4293	0.6244	3.331	0.73	4.224	3.811	4.0175	0.292	2.6814	0.3957	2.8731	2.2003	2.983	2.2819	2.8731	2.2003	2.983	2.2819	3.1387	2.3632	3.2017	2.4091	3.1387	2.3632	3.2017	2.4091	7.074	436000000
EU27	1874	0	0	0	0	3.06	1.956	2.971	1.884	2.4678	0.6342	3.349	0.716	4.283	3.863	4.073	0.297	2.6691	0.4019	2.8642	2.1806	2.9761	2.2636	2.8642	2.1806	2.9761	2.2636	3.1332	2.3453	3.1974	2.3922	3.1332	2.3453	3.1974	2.3922	7.125	436000000
EU27	1875	0	0	0	0	3.088	1.974	2.999	1.902	2.4908	0.64	3.367	0.708	4.339	3.915	4.127	0.2998	2.6505	0.4058	2.8473	2.1571	2.9605	2.2412	2.8473	2.1571	2.9605	2.2412	3.1189	2.3235	3.184	2.3711	3.1189	2.3235	3.184	2.3711	7.163	436000000
EU27	1876	0	0	0	0	3.155	2.017	3.064	1.943	2.5448	0.6539	3.386	0.73	4.411	3.978	4.1945	0.3062	2.681	0.4145	2.8824	2.1772	2.9983	2.2633	2.8824	2.1772	2.9983	2.2633	3.1591	2.3465	3.226	2.3954	3.1591	2.3465	3.226	2.3954	7.271	436000000
EU27	1877	0	0	0	0	3.193	2.041	3.101	1.967	2.5755	0.6617	3.403	0.756	4.473	4.036	4.2545	0.309	2.6979	0.4196	2.9015	2.1876	3.0191	2.275	2.9015	2.1876	3.0191	2.275	3.1818	2.3593	3.2498	2.409	3.1818	2.3593	3.2498	2.409	7.352	436000000
EU27	1878	0	0	0	0	3.259	2.083	3.166	2.008	2.629	0.6755	3.422	0.761	4.542	4.096	4.319	0.3154	2.7141	0.4284	2.9223	2.1933	3.0425	2.2827	2.9223	2.1933	3.0425	2.2827	3.2077	2.3679	3.2775	2.419	3.2077	2.3679	3.2775	2.419	7.442	436000000
EU27	1879	0	0	0	0	3.287	2.101	3.194	2.026	2.652	0.6813	3.44	0.781	4.602	4.152	4.377	0.3182	2.7188	0.4323	2.9287	2.1931	3.0503	2.2836	2.9287	2.1931	3.0503	2.2836	3.2167	2.3695	3.2875	2.4212	3.2167	2.3695	3.2875	2.4212	7.508	436000000
EU27	1880	0	0	0	0	3.354	2.144	3.259	2.067	2.706	0.6952	3.457	0.761	4.667	4.209	4.438	0.3239	2.7133	0.4411	2.9275	2.1769	3.0521	2.2697	2.9275	2.1769	3.0521	2.2697	3.2207	2.3562	3.2934	2.4095	3.2207	2.3562	3.2934	2.4095	7.572	436000000
EU27	1881	0	0	0	0	3.382	2.162	3.291	2.088	2.7308	0.7011	3.476	0.761	4.721	4.259	4.49	0.3267	2.7052	0.4452	2.9205	2.1632	3.0492	2.2591	2.9205	2.1632	3.0492	2.2591	3.2153	2.3432	3.292	2.3995	3.2153	2.3432	3.292	2.3995	7.619	436000000
EU27	1882	0	0	0	0	3.439	2.198	3.347	2.124	2.777	0.7129	3.494	0.798	4.788	4.318	4.553	0.3323	2.7473	0.4528	2.9661	2.1958	3.0973	2.2936	2.9661	2.1958	3.0973	2.2936	3.2659	2.3789	3.3443	2.4366	3.2659	2.3789	3.3443	2.4366	7.731	436000000
EU27	1883	0	0	0	0	3.486	2.229	3.394	2.154	2.8158	0.7224	3.512	0.776	4.846	4.371	4.6085	0.3359	2.7291	0.4591	2.9512	2.1701	3.0846	2.2695	2.9512	2.1701	3.0846	2.2695	3.2543	2.3549	3.3342	2.4138	3.2543	2.3549	3.3342	2.4138	7.774	436000000
EU27	1884	0	0	0	0	3.534	2.259	3.441	2.184	2.8545	0.7326	3.531	0.808	4.91	4.428	4.669	0.3408	2.7607	0.4655	2.9859	2.1938	3.1215	2.295	2.9859	2.1938	3.1215	2.295	3.2927	2.381	3.3743	2.4411	3.2927	2.381	3.3743	2.4411	7.873	436000000
EU27	1885	0	0	0	0	3.581	2.289	3.488	2.214	2.893	0.7423	3.549	0.852	4.978	4.489	4.7335	0.3458	2.7987	0.4718	3.0271	2.2242	3.1649	2.3271	3.0271	2.2242	3.1649	2.3271	3.3376	2.4135	3.4208	2.4748	3.3376	2.4135	3.4208	2.4748	7.982	436000000
EU27	1886	0	0	0	0	3.628	2.319	3.535	2.244	2.9315	0.7521	3.567	0.797	5.031	4.536	4.7835	0.35	2.7534	0.4781	2.9849	2.1712	3.1251	2.2758	2.9849	2.1712	3.1251	2.2758	3.2989	2.3624	3.3837	2.425	3.2989	2.3624	3.3837	2.425	7.992	436000000
EU27	1887	0	0	0	0	3.676	2.35	3.582	2.274	2.9705	0.762	3.586	0.839	5.099	4.598	4.8485	0.3543	2.7908	0.4845	3.0252	2.2007	3.1677	2.3071	3.0252	2.2007	3.1677	2.3071	3.3433	2.3944	3.4298	2.4583	3.3433	2.3944	3.4298	2.4583	8.101	436000000
EU27	1888	0	0	0	0	3.714	2.374	3.619	2.298	3.0013	0.7698	3.604	0.811	5.153	4.647	4.9	0.3578	2.7627	0.4896	2.9997	2.1664	3.1443	2.2744	2.9997	2.1664	3.1443	2.2744	3.3203	2.3615	3.4085	2.4266	3.3203	2.3615	3.4085	2.4266	8.129	436000000
EU27	1889	0	0	0	0	3.761	2.404	3.667	2.328	3.04	0.7798	3.623	0.878	5.224	4.712	4.968	0.362	2.8215	0.496	3.0614	2.2173	3.2085	2.3272	3.0614	2.2173	3.2085	2.3272	3.3858	2.4146	3.476	2.4812	3.3858	2.4146	3.476	2.4812	8.262	436000000
EU27	1890	0	0	0	0	3.799	2.428	3.705	2.353	3.0712	0.7876	3.641	0.872	5.281	4.763	5.022	0.3663	2.8133	0.5011	3.055	2.2023	3.2047	2.3142	3.055	2.2023	3.2047	2.3142	3.3829	2.4018	3.4751	2.4701	3.3829	2.4018	3.4751	2.4701	8.312	436000000
EU27	1891	0	0	0	0	3.818	2.441	3.733	2.372	3.091	0.7917	3.66	0.915	5.339	4.82	5.0795	0.367	2.8361	0.5045	3.0768	2.2193	3.2337	2.3369	3.0768	2.2193	3.2337	2.3369	3.4053	2.4189	3.5049	2.4931	3.4053	2.4189	3.5049	2.4931	8.393	436000000
EU27	1892	0	0	0	0	3.837	2.453	3.753	2.385	3.107	0.7957	3.678	0.956	5.4	4.878	5.139	0.3691	2.8534	0.5072	3.0948	2.2329	3.2538	2.3521	3.0948	2.2329	3.2538	2.3521	3.4248	2.4334	3.5263	2.5091	3.4248	2.4334	3.5263	2.5091	8.471	436000000
EU27	1893	0	0	0	0	3.875	2.477	3.792	2.41	3.1385	0.8037	3.696	0.933	5.459	4.933	5.196	0.3719	2.8254	0.5123	3.069	2.1984	3.2309	2.3199	3.069	2.1984	3.2309	2.3199	3.4015	2.4002	3.5055	2.4779	3.4015	2.4002	3.5055	2.4779	8.504	436000000
EU27	1894	0	0	0	0	3.922	2.507	3.84	2.441	3.1775	0.8135	3.715	0.986	5.533	5	5.2665	0.3769	2.8681	0.5188	3.1142	2.2328	3.2793	2.3569	3.1142	2.2328	3.2793	2.3569	3.4506	2.437	3.5573	2.5168	3.4506	2.437	3.5573	2.5168	8.623	436000000
EU27	1895	0	0	0	0	3.979	2.544	3.898	2.478	3.2248	0.8253	3.733	1.053	5.613	5.072	5.3425	0.3825	2.9301	0.5265	3.1793	2.285	3.3482	2.412	3.1793	2.285	3.3482	2.412	3.5204	2.492	3.6301	2.5742	3.5204	2.492	3.6301	2.5742	8.765	436000000
EU27	1896	0	0	0	0	4.007	2.562	3.928	2.498	3.2487	0.831	3.752	1.064	5.67	5.126	5.398	0.3847	2.9275	0.5304	3.1781	2.2773	3.3496	2.4063	3.1781	2.2773	3.3496	2.4063	3.5211	2.4852	3.6331	2.5693	3.5211	2.4852	3.6331	2.5693	8.823	436000000
EU27	1897	0	0	0	0	4.026	2.574	3.948	2.511	3.2647	0.835	3.771	1.106	5.735	5.189	5.462	0.3861	2.9407	0.5331	3.192	2.2867	3.3656	2.4175	3.192	2.2867	3.3656	2.4175	3.5364	2.4955	3.6504	2.5812	3.5364	2.4955	3.6504	2.5812	8.903	436000000
EU27	1898	0	0	0	0	4.055	2.592	3.978	2.531	3.289	0.841	3.789	1.081	5.792	5.242	5.517	0.3889	2.9045	0.537	3.1572	2.2454	3.3335	2.3783	3.1572	2.2454	3.3335	2.3783	3.5035	2.4551	3.6199	2.5427	3.5035	2.4551	3.6199	2.5427	8.925	436000000
EU27	1899	0	0	0	0	4.074	2.604	3.999	2.544	3.3052	0.8453	3.808	1.18	5.863	5.31	5.5865	0.391	2.9716	0.5397	3.2251	2.3088	3.4035	2.4434	3.2251	2.3088	3.4035	2.4434	3.5727	2.5193	3.6911	2.6085	3.5727	2.5193	3.6911	2.6085	9.062	436000000
EU27	1900	0	0	0	0	4.121	2.634	4.041	2.571	3.3418	0.8546	3.827	1.179	5.934	5.375	5.6545	0.3953	2.9603	0.5455	3.2177	2.2912	3.3954	2.4252	3.2177	2.2912	3.3954	2.4252	3.5698	2.5044	3.6864	2.5923	3.5698	2.5044	3.6864	2.5923	9.127	436000000
EU27	1901	0	0	0	0	4.159	2.659	4.087	2.6	3.3762	0.8631	3.846	1.114	5.978	5.414	5.696	0.3988	2.9081	0.5516	3.166	2.2302	3.3514	2.3693	3.166	2.2302	3.3514	2.3693	3.5205	2.4447	3.6448	2.5377	3.5205	2.4447	3.6448	2.5377	9.119	436000000
EU27	1902	0	0	0	0	4.197	2.683	4.123	2.623	3.4065	0.8709	3.864	1.2	6.054	5.485	5.7695	0.4023	2.971	0.5567	3.2316	2.2872	3.418	2.427	3.2316	2.2872	3.418	2.427	3.5894	2.5039	3.7142	2.5971	3.5894	2.5039	3.7142	2.5971	9.261	436000000
EU27	1903	0	0	0	0	4.225	2.701	4.15	2.64	3.429	0.8767	3.882	1.172	6.108	5.535	5.8215	0.4052	2.9351	0.5604	3.1979	2.2471	3.385	2.3872	3.1979	2.2471	3.385	2.3872	3.5579	2.465	3.6829	2.5582	3.5579	2.465	3.6829	2.5582	9.279	436000000
EU27	1904	0	0	0	0	4.263	2.725	4.187	2.663	3.4595	0.8848	3.901	1.2	6.175	5.597	5.886	0.4087	2.9484	0.5653	3.214	2.2547	3.4022	2.3954	3.214	2.2547	3.4022	2.3954	3.5767	2.4741	3.7023	2.5674	3.5767	2.4741	3.7023	2.5674	9.364	436000000
EU27	1905	0	0	0	0	4.358	2.786	4.279	2.721	3.536	0.9045	3.919	1.266	6.264	5.673	5.9685	0.4179	3.0323	0.5779	3.304	2.3234	3.4957	2.4665	3.304	2.3234	3.4957	2.4665	3.6751	2.5479	3.8028	2.6427	3.6751	2.5479	3.8028	2.6427	9.543	436000000
EU27	1906	0	0	0	0	4.424	2.828	4.346	2.764	3.5905	0.9183	3.937	1.217	6.323	5.724	6.0235	0.4236	3.0044	0.5868	3.2801	2.2844	3.4764	2.431	3.2801	2.2844	3.4764	2.431	3.6557	2.5113	3.7872	2.6089	3.6557	2.5113	3.7872	2.6089	9.578	436000000
EU27	1907	0	0	0	0	4.472	2.858	4.397	2.797	3.631	0.9286	3.955	1.155	6.379	5.774	6.0765	0.4278	2.9489	0.5934	3.2273	2.2207	3.4283	2.3707	3.2273	2.2207	3.4283	2.3707	3.6054	2.4486	3.7412	2.5494	3.6054	2.4486	3.7412	2.5494	9.582	436000000
EU27	1908	0	0	0	0	4.519	2.889	4.447	2.829	3.671	0.9384	3.973	1.172	6.444	5.832	6.138	0.4327	2.965	0.6001	3.2453	2.2277	3.4509	2.3813	3.2453	2.2277	3.4509	2.3813	3.6274	2.4581	3.7673	2.5621	3.6274	2.4581	3.7673	2.5621	9.664	436000000
EU27	1909	0	0	0	0	4.557	2.913	4.488	2.856	3.7035	0.9464	3.991	1.187	6.508	5.891	6.1995	0.4363	2.9717	0.6055	3.2534	2.2271	3.4632	2.3837	3.2534	2.2271	3.4632	2.3837	3.6384	2.4592	3.7822	2.566	3.6384	2.4592	3.7822	2.566	9.735	436000000
EU27	1910	0	0	0	0	4.595	2.937	4.523	2.878	3.7332	0.9543	4.008	1.183	6.552	5.93	6.241	0.4398	2.9758	0.6104	3.2603	2.2257	3.4708	2.3827	3.2603	2.2257	3.4708	2.3827	3.6486	2.4597	3.7924	2.5664	3.6486	2.4597	3.7924	2.5664	9.786	436000000
EU27	1911	0	0	0	0	4.661	2.98	4.595	2.924	3.79	0.9683	4.033	1.209	6.584	5.954	6.269	0.4455	3.0581	0.62	3.3455	2.2952	3.5634	2.4577	3.3455	2.2952	3.5634	2.4577	3.7383	2.5318	3.8891	2.6436	3.7383	2.5318	3.8891	2.6436	9.903	436000000
EU27	1912	0	0	0	0	4.727	3.022	4.66	2.966	3.8438	0.9819	4.055	1.213	6.622	5.983	6.3025	0.4518	3.1078	0.6286	3.3998	2.3346	3.6204	2.4991	3.3998	2.3346	3.6204	2.4991	3.7975	2.5739	3.9501	2.687	3.7975	2.5739	3.9501	2.687	9.995	436000000
EU27	1913	0	0	0	0	4.813	3.076	4.744	3.019	3.913	1.0001	4.077	1.219	6.663	6.012	6.3375	0.4603	3.1747	0.6398	3.4726	2.3883	3.6969	2.5555	3.4726	2.3883	3.6969	2.5555	3.8763	2.6306	4.0314	2.7456	3.8763	2.6306	4.0314	2.7456	10.109	436000000
EU27	1914	0	0	0	0	4.926	3.149	4.856	3.09	4.0052	1.0235	4.1	1.219	6.715	6.049	6.382	0.4709	3.2497	0.6548	3.555	2.4451	3.7845	2.6161	3.555	2.4451	3.7845	2.6161	3.9678	2.6927	4.1263	2.8102	3.9678	2.6927	4.1263	2.8102	10.245	436000000
EU27	1915	0	0	0	0	5.002	3.198	4.93	3.137	4.0668	1.0391	4.122	1.281	6.762	6.086	6.424	0.478	3.3588	0.6648	3.6687	2.5418	3.9016	2.7153	3.6687	2.5418	3.9016	2.7153	4.0879	2.7934	4.2489	2.9125	4.0879	2.7934	4.2489	2.9125	10.405	436000000
EU27	1916	0	0	0	0	5.04	3.222	4.968	3.161	4.0977	1.0472	4.145	1.265	6.785	6.103	6.444	0.4822	3.3784	0.6698	3.6907	2.5554	3.9257	2.7303	3.6907	2.5554	3.9257	2.7303	4.1126	2.8084	4.2751	2.9285	4.1126	2.8084	4.2751	2.9285	10.45	436000000
EU27	1917	0	0	0	0	5.106	3.264	5.034	3.203	4.1518	1.061	4.167	1.341	6.833	6.142	6.4875	0.4886	3.4911	0.6786	3.8074	2.6574	4.0459	2.8347	3.8074	2.6574	4.0459	2.8347	4.2347	2.9135	4.3998	3.0353	4.2347	2.9135	4.3998	3.0353	10.614	436000000
EU27	1918	0	0	0	0	5.173	3.307	5.1	3.245	4.2062	1.0749	4.19	1.29	6.864	6.163	6.5135	0.4957	3.4954	0.6873	3.8162	2.6515	4.0584	2.8313	3.8162	2.6515	4.0584	2.8313	4.2476	2.9094	4.4155	3.033	4.2476	2.9094	4.4155	3.033	10.653	436000000
EU27	1919	0	0	0	0	5.22	3.337	5.148	3.275	4.245	1.085	4.213	1.301	6.897	6.19	6.5435	0.4999	3.5397	0.6937	3.8629	2.6878	4.1079	2.8694	3.8629	2.6878	4.1079	2.8694	4.2988	2.9485	4.4689	3.0735	4.2988	2.9485	4.4689	3.0735	10.734	436000000
EU27	1920	0	0	0	0	5.296	3.385	5.221	3.321	4.3058	1.1009	4.234	1.341	6.945	6.227	6.586	0.5077	3.6236	0.7035	3.9515	2.7599	4.1994	2.9434	3.9515	2.7599	4.1994	2.9434	4.394	3.0247	4.5658	3.1505	4.394	3.0247	4.5658	3.1505	10.871	436000000
EU27	1921	0.032	0.032	0.032	0	5.353	3.422	5.276	3.356	4.3518	1.1125	4.249	1.412	7.005	6.281	6.643	0.5119	3.7356	0.7111	4.0671	2.8616	4.316	3.0465	4.0693	2.8638	4.3182	3.0487	4.5141	3.1292	4.6862	3.256	4.5162	3.1313	4.6882	3.258	11.046	436000000
EU27	1922	0.064	0.065	0.0645	0.0007	5.409	3.458	5.329	3.39	4.3965	1.1238	4.265	1.426	7.061	6.329	6.695	0.5176	3.797	0.7187	4.1325	2.9132	4.3812	3.0984	4.1368	2.9176	4.3856	3.1028	4.5842	3.1839	4.7553	3.3104	4.5884	3.188	4.7594	3.3145	11.164	436000000
EU27	1923	0.096	0.097	0.0965	0.0007	5.447	3.482	5.364	3.413	4.4265	1.1313	4.282	1.393	7.103	6.368	6.7355	0.5197	3.8035	0.7236	4.1419	2.9134	4.3905	3.0987	4.1485	2.9199	4.397	3.1053	4.5958	3.1851	4.7661	3.3113	4.602	3.1913	4.7722	3.3175	11.218	436000000
EU27	1924	0.128	0.13	0.129	0.0014	5.495	3.512	5.409	3.441	4.4642	1.1415	4.299	1.489	7.174	6.433	6.8035	0.524	3.9235	0.73	4.2642	3.0245	4.5134	3.2104	4.2729	3.0332	4.5221	3.2191	4.7229	3.2995	4.8931	3.4259	4.7312	3.3078	4.9014	3.4342	11.411	436000000
EU27	1925	0.161	0.162	0.1615	0.0007	5.722	3.658	5.631	3.583	4.6485	1.188	4.317	1.446	7.279	6.508	6.8935	0.5452	4.0377	0.76	4.3933	3.1018	4.6515	3.2946	4.4042	3.1127	4.6623	3.3054	4.8692	3.3866	5.0452	3.5174	4.8795	3.3969	5.0555	3.5277	11.646	436000000
EU27	1926	0.193	0.194	0.1935	0.0007	5.902	3.773	5.807	3.695	4.7942	1.2253	4.334	1.515	7.389	6.593	6.991	0.5629	4.2169	0.7839	4.5835	3.251	4.8485	3.4489	4.5965	3.264	4.8616	3.462	5.0743	3.5448	5.2546	3.6788	5.0866	3.5571	5.2669	3.6912	11.944	436000000
EU27	1927	0.225	0.227	0.226	0.0014	6.006	3.84	5.908	3.759	4.8783	1.2467	4.352	1.493	7.46	6.651	7.0555	0.572	4.2722	0.7977	4.645	3.2887	4.9139	3.4895	4.6602	3.3039	4.929	3.5046	5.1441	3.5874	5.3267	3.7231	5.1584	3.6018	5.341	3.7375	12.076	436000000
EU27	1928	0.257	0.259	0.258	0.0014	6.082	3.888	5.981	3.806	4.9392	1.2623	4.371	1.592	7.54	6.72	7.13	0.5798	4.4132	0.8078	4.7901	3.4165	5.0616	3.6191	4.8074	3.4337	5.0789	3.6364	5.2957	3.7193	5.4798	3.8561	5.3121	3.7356	5.4962	3.8725	12.302	436000000
EU27	1929	0.289	0.291	0.29	0.0014	6.111	3.906	6.008	3.823	4.962	1.2684	4.389	1.625	7.598	6.775	7.1865	0.5819	4.467	0.8117	4.8448	3.4645	5.1168	3.6675	4.8642	3.4839	5.1363	3.6869	5.3533	3.7693	5.5376	3.9062	5.3717	3.7877	5.556	3.9246	12.414	436000000
EU27	1930	0.321	0.323	0.322	0.0014	6.13	3.918	6.022	3.831	4.9752	1.2723	4.406	1.627	7.651	6.825	7.238	0.5841	4.4817	0.8136	4.8605	3.4765	5.1302	3.6777	4.8821	3.4981	5.1518	3.6994	5.3715	3.7831	5.5526	3.9176	5.392	3.8035	5.5731	3.9381	12.484	436000000
EU27	1931	0.417	0.42	0.4185	0.0021	6.196	3.961	6.094	3.877	5.032	1.2863	4.428	1.621	7.698	6.864	7.281	0.5897	4.6122	0.8232	4.9916	3.5917	5.2685	3.7982	5.0194	3.6195	5.2963	3.826	5.5061	3.8998	5.6941	4.0393	5.5324	3.9261	5.7204	4.0656	12.662	436000000
EU27	1932	0.514	0.517	0.5155	0.0021	6.234	3.985	6.133	3.903	5.0638	1.2941	4.448	1.604	7.734	6.896	7.315	0.5926	4.7155	0.8288	5.094	3.685	5.3742	3.8937	5.1279	3.7189	5.408	3.9276	5.6114	3.9949	5.8024	4.1364	5.6435	4.027	5.8345	4.1685	12.8	436000000
EU27	1933	0.61	0.614	0.612	0.0028	6.243	3.991	6.145	3.91	5.0723	1.2963	4.469	1.579	7.764	6.925	7.3445	0.5933	4.7899	0.8305	5.166	3.7543	5.4481	3.9643	5.2058	3.7942	5.4879	4.0041	5.6836	4.0643	5.8766	4.2071	5.7214	4.102	5.9144	4.2449	12.901	436000000
EU27	1934	0.707	0.71	0.7085	0.0021	6.243	3.991	6.147	3.912	5.0732	1.2963	4.489	1.66	7.802	6.963	7.3825	0.5933	4.9523	0.831	5.3253	3.9131	5.6089	4.124	5.3709	3.9588	5.6546	4.1697	5.8424	4.2227	6.0372	4.3667	5.8857	4.266	6.0804	4.41	13.099	436000000
EU27	1935	0.803	0.807	0.805	0.0028	6.243	3.991	6.15	3.913	5.0742	1.2968	4.51	1.629	7.86	7.022	7.441	0.5926	4.9837	0.8315	5.3537	3.941	5.6387	4.1528	5.4051	3.9924	5.6901	4.2042	5.8705	4.2505	6.0669	4.3955	5.9193	4.2992	6.1156	4.4442	13.185	436000000
EU27	1936	0.771	0.775	0.773	0.0028	6.31	4.033	6.217	3.956	5.129	1.3109	4.53	1.587	7.919	7.072	7.4955	0.5989	4.9342	0.8404	5.3105	3.8823	5.5998	4.097	5.3594	3.9312	5.6487	4.146	5.8304	4.1927	6.0303	4.3401	5.8767	4.239	6.0767	4.3865	13.198	436000000
EU27	1937	0.739	0.742	0.7405	0.0021	6.357	4.064	6.265	3.987	5.1683	1.3204	4.551	1.72	8	7.147	7.5735	0.6032	5.0165	0.8471	5.3968	3.9575	5.6895	4.1744	5.4433	4.0039	5.7359	4.2209	5.9203	4.2699	6.123	4.4193	5.9643	4.314	6.1671	4.4633	13.367	436000000
EU27	1938	0.708	0.71	0.709	0.0014	6.385	4.082	6.295	4.006	5.192	1.3265	4.571	1.619	8.032	7.176	7.604	0.6053	4.8959	0.8511	5.2797	3.8334	5.5748	4.052	5.3237	3.8775	5.6188	4.096	5.8041	4.1461	6.0091	4.2968	5.8459	4.1879	6.0508	4.3386	13.283	436000000
EU27	1939	0.676	0.678	0.677	0.0014	6.395	4.088	6.306	4.013	5.2005	1.3288	4.59	1.699	8.09	7.234	7.662	0.6053	4.9132	0.8526	5.299	3.8501	5.5956	4.0695	5.3407	3.8918	5.6373	4.1112	5.8232	4.1623	6.0297	4.314	5.8627	4.2019	6.0692	4.3536	13.36	436000000
EU27	1940	0.643	0.645	0.644	0.0014	6.385	4.082	6.298	4.007	5.193	1.327	4.609	1.675	8.128	7.272	7.7	0.6053	4.8274	0.8514	5.2136	3.7668	5.5101	3.9859	5.2531	3.8063	5.5496	4.0254	5.7368	4.0783	5.9434	4.2299	5.7742	4.1158	5.9809	4.2674	13.312	436000000
EU27	1941	0.612	0.613	0.6125	0.0007	6.395	4.088	6.311	4.016	5.2025	1.3293	4.629	1.712	8.158	7.302	7.73	0.6053	4.8336	0.8533	5.2214	3.7717	5.5209	3.993	5.2584	3.8087	5.5579	4.03	5.7443	4.0828	5.9541	4.2368	5.7794	4.1179	5.9892	4.2719	13.348	436000000
EU27	1942	0.58	0.581	0.5805	0.0007	6.385	4.082	6.304	4.012	5.1958	1.3272	4.649	1.656	8.174	7.32	7.747	0.6039	4.7384	0.8523	5.1267	3.6787	5.4272	3.9008	5.1613	3.7133	5.4618	3.9355	5.6478	3.9885	5.859	4.1435	5.6806	4.0213	5.8919	4.1764	13.27	436000000
EU27	1943	0.548	0.549	0.5485	0.0007	6.385	4.082	6.306	4.014	5.1968	1.3271	4.668	1.854	8.221	7.367	7.794	0.6039	4.8758	0.8527	5.2646	3.8161	5.5662	4.0391	5.297	3.8486	5.5986	4.0715	5.7863	4.1267	5.9988	4.2826	5.8171	4.1574	6.0295	4.3134	13.455	436000000
EU27	1944	0.516	0.517	0.5165	0.0007	6.404	4.094	6.325	4.026	5.2122	1.3312	4.687	1.859	8.249	7.392	7.8205	0.606	4.8597	0.8553	5.2509	3.7978	5.5539	4.0217	5.2812	3.8281	5.5841	4.052	5.7736	4.1088	5.9873	4.2656	5.8023	4.1375	6.016	4.2943	13.466	436000000
EU27	1945	0.484	0.484	0.484	0	6.442	4.118	6.363	4.05	5.2432	1.3393	4.706	1.791	8.276	7.415	7.8455	0.6088	4.7835	0.8604	5.1791	3.717	5.4839	3.9423	5.2072	3.7452	5.5121	3.9704	5.7032	4.0283	5.9184	4.1861	5.7299	4.055	5.9451	4.2128	13.423	436000000
EU27	1946	0.645	0.645	0.645	0	6.546	4.185	6.466	4.116	5.3282	1.3606	4.725	1.903	8.367	7.493	7.93	0.618	5.0855	0.8746	5.483	3.997	5.7928	4.2258	5.5202	4.0342	5.83	4.263	6.0164	4.3142	6.2352	4.4745	6.0517	4.3495	6.2705	4.5098	13.819	436000000
EU27	1947	0.838	0.839	0.8385	0.0007	6.688	4.276	6.607	4.205	5.444	1.3904	4.745	1.994	8.469	7.576	8.0225	0.6314	5.4257	0.8939	5.8271	4.3086	6.1438	4.5422	5.875	4.3564	6.1917	4.5901	6.3722	4.6328	6.5959	4.7966	6.4176	4.6782	6.6413	4.842	14.265	436000000
EU27	1948	1.031	1.032	1.0315	0.0007	6.85	4.379	6.767	4.307	5.5758	1.4242	4.764	2.094	8.581	7.667	8.124	0.6463	5.7838	0.9158	6.1902	4.6347	6.5147	4.874	6.2486	4.6931	6.5731	4.9324	6.7488	4.9673	6.9782	5.135	6.8042	5.0227	7.0336	5.1904	14.739	436000000
EU27	1949	1.224	1.225	1.2245	0.0007	7.077	4.524	6.992	4.45	5.7608	1.4715	4.783	2.066	8.71	7.766	8.238	0.6675	6.0545	0.9466	6.4706	4.8631	6.8061	5.1103	6.5393	4.9318	6.8748	5.1789	7.0474	5.2064	7.2847	5.3799	7.1125	5.2716	7.3499	5.445	15.15	436000000
EU27	1950	1.417	1.418	1.4175	0.0007	7.276	4.651	7.189	4.575	5.9228	1.5131	4.801	2.054	8.836	7.866	8.351	0.6859	6.3203	0.9734	6.7443	5.0913	7.089	5.3452	6.8233	5.1703	7.168	5.4243	7.337	5.4442	7.5809	5.6223	7.412	5.5192	7.6559	5.6973	15.548	436000000
EU27	1951	1.546	1.547	1.5465	0.0007	7.484	4.784	7.402	4.712	6.0955	1.5566	4.817	2.213	8.979	7.982	8.4805	0.705	6.6809	1.002	7.1138	5.4129	7.4731	5.6778	7.1995	5.4985	7.5587	5.7634	7.7216	5.7742	7.9779	5.9619	7.8029	5.8555	8.0592	6.0432	16.06	436000000
EU27	1952	1.707	1.709	1.708	0.0014	7.655	4.893	7.578	4.826	6.238	1.5923	4.834	2.2	9.096	8.077	8.5865	0.7205	6.8912	1.0257	7.3311	5.5902	7.7034	5.8652	7.4239	5.6831	7.7962	5.958	7.9497	5.9571	8.2175	6.1537	8.0379	6.0453	8.3057	6.2419	16.396	436000000
EU27	1953	1.868	1.87	1.869	0.0014	7.825	5.002	7.756	4.941	6.381	1.628	4.852	2.31	9.232	8.191	8.7115	0.7361	7.2108	1.0496	7.6573	5.8764	8.0433	6.1617	7.757	5.9762	8.1431	6.2615	8.2871	6.2492	8.567	6.4552	8.382	6.3441	8.6619	6.5501	16.855	436000000
EU27	1954	2.028	2.032	2.03	0.0028	7.939	5.075	7.877	5.02	6.4778	1.6519	4.87	2.343	9.335	8.281	8.808	0.7453	7.4281	1.066	7.8775	6.0696	8.2748	6.3635	7.9837	6.1757	8.381	6.4696	8.5143	6.4459	8.8047	6.6602	8.6153	6.547	8.9058	6.7612	17.18	436000000
EU27	1955	2.221	2.226	2.2235	0.0035	7.986	5.105	7.933	5.058	6.5205	1.6619	4.889	2.512	9.432	8.373	8.9025	0.7488	7.7652	1.0737	8.2124	6.3924	8.6183	6.6928	8.3261	6.5061	8.732	6.8066	8.8512	6.7696	9.1504	6.9908	8.9595	6.8779	9.2587	7.0991	17.608	436000000
EU27	1956	2.414	2.42	2.417	0.0042	8.081	5.166	8.038	5.127	6.603	1.682	4.909	2.46	9.526	8.455	8.9905	0.7573	7.9244	1.0877	8.3732	6.5303	8.7905	6.8395	8.4938	6.6509	8.9111	6.9601	9.0164	6.9091	9.3266	7.139	9.1313	7.024	9.4415	7.2539	17.864	436000000
EU27	1957	2.64	2.646	2.643	0.0042	8.242	5.269	8.209	5.239	6.7398	1.7157	4.93	2.672	9.669	8.578	9.1235	0.7715	8.3951	1.1109	8.8483	6.9673	9.2811	7.2882	8.9765	7.0955	9.4093	7.4164	9.5026	7.3522	9.827	7.5933	9.6248	7.4745	9.9492	7.7155	18.484	436000000
EU27	1958	2.865	2.872	2.8685	0.0049	8.479	5.42	8.457	5.4	6.939	1.7656	4.951	2.56	9.806	8.686	9.246	0.792	8.6231	1.1441	9.0875	7.1507	9.5404	7.487	9.2224	7.2856	9.6753	7.6219	9.7552	7.5419	10.0978	7.7971	9.8839	7.6706	10.2265	7.9258	18.855	436000000
EU27	1959	3.09	3.098	3.094	0.0057	8.716	5.572	8.707	5.562	7.1393	1.8155	4.973	2.572	9.951	8.801	9.376	0.8132	8.9617	1.1778	9.4366	7.4438	9.9109	7.7964	9.577	7.5843	10.0514	7.9368	10.1193	7.8428	10.4814	8.1132	10.2534	7.9769	10.6155	8.2473	19.351	436000000
EU27	1960	3.347	3.355	3.351	0.0057	8.839	5.65	8.843	5.652	7.246	1.8417	4.995	2.647	10.071	8.907	9.489	0.8231	9.3136	1.196	9.7916	7.7692	10.2815	8.1334	9.9384	7.9161	10.4284	8.2803	10.4795	8.1698	10.8568	8.4521	10.6199	8.3102	10.9972	8.5925	19.828	436000000
EU27	1961	4.193	4.205	4.199	0.0085	8.735	5.584	8.736	5.585	7.16	1.8192	5.044	2.808	10.18	9.029	9.6045	0.8139	10.1803	1.1828	10.6359	8.6377	11.1182	8.997	10.8121	8.8139	11.2944	9.1732	11.32	9.0378	11.6908	9.316	11.4881	9.2059	11.8589	9.4841	20.78	436000000
EU27	1962	4.452	4.465	4.4585	0.0092	8.829	5.624	8.831	5.625	7.2272	1.8507	5.034	2.905	10.409	9.254	9.8315	0.8167	10.366	1.2102	10.8471	8.7987	11.3404	9.1631	11.0108	8.9625	11.5042	9.3268	11.5364	9.2015	11.9157	9.4835	11.6936	9.3586	12.0728	9.6407	21.22	436000000
EU27	1963	4.787	4.794	4.7905	0.0049	8.669	5.554	8.67	5.555	7.112	1.7984	5.07	2.931	10.42	9.301	9.8605	0.7913	10.6233	1.1795	11.0722	9.0785	11.5621	9.4454	11.2535	9.2598	11.7435	9.6268	11.7504	9.4778	12.1272	9.7623	11.924	9.6514	12.3009	9.936	21.457	436000000
EU27	1964	5.304	5.326	5.315	0.0156	8.605	5.632	8.607	5.633	7.1192	1.7168	5.029	3.049	10.491	9.416	9.9535	0.7601	11.1581	1.1316	11.5333	9.636	12.028	10.0101	11.7587	9.8614	12.2534	10.2355	12.2095	10.0427	12.5895	10.3324	12.4258	10.259	12.8058	10.5487	21.987	436000000
EU27	1965	5.842	5.859	5.8505	0.012	8.704	5.792	8.706	5.793	7.2488	1.6815	5.001	3.112	10.671	9.618	10.1445	0.7446	11.6839	1.1133	12.0269	10.1683	12.5286	10.5507	12.2598	10.4012	12.7615	10.7836	12.7131	10.5898	13.0986	10.8859	12.9349	10.8117	13.3204	11.1077	22.659	436000000
EU27	1966	6.472	6.49	6.481	0.0127	8.762	5.884	8.764	5.885	7.3238	1.6619	5.057	3.164	10.807	9.764	10.2855	0.7375	12.3684	1.1036	12.6855	10.8524	13.2018	11.2438	12.9241	11.0909	13.4404	11.4823	13.3813	11.2868	13.7778	11.5894	13.6068	11.5123	14.0033	11.8149	23.455	436000000
EU27	1967	7.085	7.105	7.095	0.0141	8.91	6.042	8.912	6.043	7.4768	1.6561	4.978	3.2	11.228	10.195	10.7115	0.7304	12.6769	1.107	12.9842	11.1503	13.5194	11.556	13.2126	11.3787	13.7478	11.7844	13.6962	11.6028	14.107	11.9164	13.9093	11.8158	14.3201	12.1295	24.173	436000000
EU27	1968	7.924	7.954	7.939	0.0212	8.991	6.195	8.992	6.195	7.5932	1.6146	4.912	3.332	11.306	10.297	10.8015	0.7135	13.6315	1.0858	13.893	12.1066	14.4388	12.5248	14.1435	12.3571	14.6892	12.7752	14.6162	12.5752	15.0351	12.8985	14.8477	12.8067	15.2666	13.1301	25.159	436000000
EU27	1969	8.55	8.588	8.569	0.0269	8.964	6.199	8.965	6.2	7.582	1.5964	4.872	3.497	11.315	10.315	10.815	0.7071	14.3509	1.0735	14.6084	12.8443	15.1603	13.2696	14.8373	13.0732	15.3892	13.4985	15.3322	13.3166	15.7558	13.6454	15.5405	13.5249	15.9641	13.8537	25.883	436000000
EU27	1970	9.032	9.073	9.0525	0.029	8.938	6.278	8.939	6.278	7.6082	1.536	4.745	3.422	11.103	10.142	10.6225	0.6795	14.8462	1.0375	15.0748	13.3769	15.6284	13.8098	15.2917	13.5938	15.8453	14.0267	15.7941	13.8541	16.2193	14.1892	15.9888	14.0489	16.414	14.3839	26.137	436000000
EU27	1971	9.502	9.545	9.5235	0.0304	8.975	6.388	8.976	6.388	7.6818	1.4939	4.603	3.633	11.548	10.617	11.0825	0.6583	15.0006	1.0172	15.2053	13.5509	15.774	13.9953	15.4072	13.7528	15.9759	14.1972	15.929	14.0388	16.3655	14.3826	16.1087	14.2186	16.5453	14.5624	26.713	436000000
EU27	1972	10.112	10.156	10.134	0.0311	9.013	6.553	9.014	6.553	7.7832	1.4206	4.54	3.633	11.68	10.799	11.2395	0.623	15.4996	0.9784	15.6593	14.082	16.2301	14.533	15.8619	14.2847	16.4327	14.7356	16.3869	14.5842	16.8247	14.9328	16.5663	14.7637	17.0041	15.1123	27.298	436000000
EU27	1973	10.661	10.713	10.687	0.0368	9.252	6.795	9.253	6.796	8.024	1.4185	4.527	3.68	11.86	10.983	11.4215	0.6201	16.1788	0.9858	16.303	14.7242	16.8939	15.194	16.5412	14.9625	17.1321	15.4323	17.0504	15.2476	17.5034	15.6107	17.2638	15.461	17.7168	15.8241	28.12	436000000
EU27	1974	10.694	10.76	10.727	0.0467	9.449	7.057	9.45	7.058	8.2535	1.381	4.502	3.772	12.093	11.24	11.6665	0.6032	16.2642	0.9656	16.3661	14.8299	16.9657	15.3129	16.5805	15.0443	17.1801	15.5273	17.1273	15.3729	17.5867	15.7459	17.3161	15.5617	17.7755	15.9347	28.417	436000000
EU27	1975	11.514	11.581	11.5475	0.0474	9.478	7.038	9.479	7.038	8.2582	1.409	4.483	3.756	11.932	11.061	11.4965	0.6159	17.2414	0.9839	17.3411	15.7743	17.9442	16.2565	17.5878	16.0209	18.1909	16.5032	18.1082	16.3192	18.57	16.6916	18.3246	16.5357	18.7865	16.9081	29.231	436000000
EU27	1976	11.714	11.778	11.746	0.0453	9.437	7.084	9.438	7.085	8.261	1.3585	4.381	3.975	12.025	11.177	11.601	0.5996	17.4525	0.9528	17.5247	16.0206	18.1296	16.5058	17.7595	16.2554	18.3644	16.7406	18.2905	16.5698	18.7534	16.9443	18.4965	16.7758	18.9595	17.1503	29.507	436000000
EU27	1977	12.069	12.136	12.1025	0.0474	9.541	7.25	9.542	7.25	8.3958	1.323	4.306	4.064	12.122	11.289	11.7055	0.589	17.8684	0.9329	17.9023	16.4449	18.5139	16.9392	18.1499	16.6925	18.7615	17.1867	18.6767	17.0069	19.1446	17.3879	18.8947	17.2249	19.3626	17.606	29.98	436000000
EU27	1978	13.055	13.127	13.091	0.0509	9.664	7.438	9.665	7.439	8.5515	1.2852	4.295	4.118	12.686	11.878	12.282	0.5713	18.5039	0.9175	18.4856	17.0693	19.1006	17.575	18.7779	17.3616	19.3929	17.8673	19.272	17.6468	19.7424	18.0372	19.5307	17.9055	20.0011	18.296	31.132	436000000
EU27	1979	13.503	13.559	13.531	0.0396	9.746	7.604	9.747	7.604	8.6752	1.237	4.301	4.236	12.525	11.747	12.136	0.5501	19.3561	0.8932	19.3052	17.9421	19.9273	18.4603	19.5917	18.2286	20.2138	18.7468	20.0988	18.532	20.5742	18.9319	20.3506	18.7838	20.826	19.1837	31.786	436000000
EU27	1980	13.391	13.448	13.4195	0.0403	9.813	7.749	9.814	7.75	8.7815	1.1917	4.257	4.129	12.722	11.969	12.3455	0.5325	18.9722	0.8657	18.9102	17.6011	19.5378	18.1285	19.1515	17.8424	19.7791	18.3698	19.7072	18.1999	20.1871	18.6071	19.9151	18.4078	20.3949	18.815	31.59	436000000
EU27	1981	13.215	13.268	13.2415	0.0375	9.796	7.732	9.797	7.732	8.7642	1.1919	4.264	4.106	12.606	11.846	12.226	0.5374	18.8878	0.8649	18.8138	17.5105	19.4445	18.0394	19.0723	17.769	19.703	18.2979	19.6125	18.11	20.0948	18.5183	19.8335	18.331	20.3158	18.7393	31.381	436000000
EU27	1982	13.524	13.593	13.5585	0.0488	9.909	7.753	9.909	7.753	8.831	1.2448	4.268	4.294	13.056	12.262	12.659	0.5614	19.0358	0.8959	18.9805	17.6203	19.618	18.1534	19.2459	17.8856	19.8833	18.4188	19.7931	18.2232	20.2805	18.6349	20.0192	18.4493	20.5065	18.861	31.995	436000000
EU27	1983	13.825	13.895	13.86	0.0495	9.818	7.837	9.818	7.837	8.8275	1.1437	4.251	4.35	12.82	12.07	12.445	0.5303	19.5879	0.8337	19.4646	18.2345	20.0955	18.7739	19.7314	18.5013	20.3623	19.0407	20.2758	18.8479	20.7584	19.2645	20.5033	19.0753	20.9858	19.4919	32.244	436000000
EU27	1984	13.897	13.96	13.9285	0.0445	9.974	8.038	9.974	8.038	9.006	1.1178	4.221	4.321	13.747	13.012	13.3795	0.5197	18.8482	0.8205	18.7062	17.5073	19.3406	18.055	18.9636	17.7647	19.598	18.3124	19.5255	18.1323	20.0101	18.5548	19.7451	18.3519	20.2297	18.7744	32.413	436000000
EU27	1985	14.248	14.311	14.2795	0.0445	9.975	8.056	9.974	8.056	9.0152	1.1076	4.198	4.196	13.449	12.714	13.0815	0.5197	19.3704	0.8146	19.213	18.0305	19.8501	18.5817	19.4828	18.3003	20.1199	18.8515	20.0319	18.6546	20.5184	19.0798	20.2639	18.8867	20.7504	19.3118	32.617	436000000
EU27	1986	14.372	14.437	14.4045	0.046	9.9	8.12	9.9	8.12	9.01	1.0277	4.17	4.449	13.42	12.73	13.075	0.4879	19.7013	0.7678	19.5106	18.4219	20.1388	18.9714	19.7613	18.6725	20.3894	19.2221	20.3189	19.0466	20.7989	19.4709	20.5344	19.2621	21.0143	19.6864	32.891	436000000
EU27	1987	14.299	14.362	14.3305	0.0445	9.724	8.021	9.724	8.021	8.8725	0.9832	4.176	4.17	13.369	12.703	13.036	0.4709	19.2414	0.737	19.04	18.0048	19.6513	18.5452	19.2825	18.2473	19.8938	18.7878	19.8323	18.6204	20.2991	19.0373	20.0399	18.8281	20.5068	19.245	32.369	436000000
EU27	1988	14.727	14.793	14.76	0.0467	9.73	8.046	9.73	8.046	8.888	0.9723	4.142	4.397	13.564	12.894	13.229	0.4738	19.6903	0.7285	19.4707	18.4584	20.0739	18.9915	19.7289	18.7166	20.3321	19.2498	20.2686	19.0802	20.7293	19.4915	20.4897	19.3013	20.9504	19.7126	32.996	436000000
EU27	1989	14.363	14.423	14.393	0.0424	9.708	8.123	9.708	8.123	8.9155	0.9151	4.118	4.229	13.612	12.967	13.2895	0.4561	19.1001	0.6962	18.846	17.9074	19.4466	18.442	19.098	18.1594	19.6986	18.694	19.6432	18.5338	20.1011	18.9461	19.8584	18.749	20.3163	19.1613	32.418	436000000
EU27	1990	12.193	12.213	12.203	0.0141	9.645	8.238	9.645	8.238	8.9415	0.8123	4.123	4.239	13.482	12.893	13.1875	0.4165	17.0472	0.6353	16.7595	15.9437	17.3497	16.4834	16.974	16.1581	17.5642	16.6978	17.5327	16.5576	17.9834	16.9749	17.7147	16.7396	18.1654	17.1569	30.2	436000000
EU27	1991	10.732	10.745	10.7385	0.0092	9.346	8.129	9.346	8.128	8.7372	0.7029	4.067	4.35	13.256	12.725	12.9905	0.3755	15.5604	0.5635	15.2804	14.595	15.8407	15.1286	15.3899	14.7045	15.9502	15.2381	16.0144	15.1836	16.4428	15.5969	16.1052	15.2744	16.5336	15.6877	28.495	436000000
EU27	1992	9.919	9.932	9.9255	0.0092	8.951	7.785	8.951	7.785	8.368	0.6732	4.027	4.324	12.289	11.782	12.0355	0.3585	15.2233	0.5388	14.9739	14.3155	15.5064	14.8232	15.0451	14.3867	15.5777	14.8944	15.6756	14.8784	16.0838	15.2722	15.733	14.9359	16.1413	15.3297	27.221	436000000
EU27	1993	10.024	10.035	10.0295	0.0078	8.566	7.509	8.566	7.509	8.0375	0.6103	3.944	4.331	12.337	11.872	12.1045	0.3288	14.8309	0.5018	14.5668	13.9763	15.0889	14.4817	14.6328	14.0424	15.155	14.5478	15.2325	14.5154	15.6341	14.9091	15.2875	14.5704	15.6891	14.9641	26.865	436000000
EU27	1994	10.367	10.366	10.3665	0.0007	8.372	7.412	8.372	7.412	7.892	0.5543	3.871	4.198	12.165	11.734	11.9495	0.3048	14.9705	0.4735	14.6844	14.1564	15.2062	14.6736	14.7405	14.2125	15.2622	14.7297	15.3296	14.6866	15.7313	15.0896	15.3766	14.7335	15.7783	15.1365	26.808	436000000
EU27	1995	10.135	10.144	10.1395	0.0064	8.249	7.488	8.249	7.488	7.8685	0.4394	3.814	4.388	12.253	11.884	12.0685	0.2609	14.7247	0.4281	14.3752	13.9847	14.8949	14.5154	14.4167	14.0262	14.9365	14.557	15.0101	14.5196	15.4115	14.9338	15.0448	14.5543	15.4462	14.9685	26.586	436000000
EU27	1996	10.779	10.791	10.785	0.0085	8.197	7.538	8.197	7.538	7.8675	0.3805	3.792	4.3	12.529	12.199	12.364	0.2333	14.994	0.4144	14.5832	14.2559	15.1083	14.7965	14.6768	14.3494	15.2019	14.8901	15.215	14.7963	15.6207	15.2186	15.3002	14.8815	15.7059	15.3038	27.068	436000000
EU27	1997	10.666	10.679	10.6725	0.0092	8.173	7.503	8.173	7.503	7.838	0.3868	3.777	4.146	12.724	12.376	12.55	0.2461	14.4761	0.4094	14.0833	13.7626	14.6071	14.304	14.1399	13.8192	14.6637	14.3606	14.71	14.2963	15.1149	14.7188	14.7594	14.3457	15.1644	14.7683	26.762	436000000
EU27	1998	10.721	10.735	10.728	0.0099	8.091	7.49	8.091	7.49	7.7905	0.347	3.798	4.501	12.862	12.523	12.6925	0.2397	14.7366	0.3951	14.2965	14.0351	14.8148	14.5769	14.3969	14.1354	14.9152	14.6772	14.9157	14.5642	15.3169	14.9873	15.0082	14.6567	15.4094	15.0798	27.111	436000000
EU27	1999	10.778	10.793	10.7855	0.0106	8.047	7.518	8.047	7.518	7.7825	0.3054	3.73	4.406	12.545	12.239	12.392	0.2164	14.9131	0.3849	14.4634	14.242	14.983	14.7823	14.546	14.3246	15.0656	14.865	15.0751	14.7717	15.4777	15.1938	15.1506	14.8472	15.5532	15.2693	26.961	436000000
EU27	2000	10.315	10.315	10.315	0	8.004	7.43	8.004	7.43	7.717	0.3314	3.693	4.468	12.307	11.989	12.148	0.2249	14.6462	0.3883	14.215	13.9618	14.7282	14.4801	14.3081	14.0549	14.8213	14.5731	14.8238	14.4872	15.2222	14.8926	14.91	14.5734	15.3084	14.9788	26.48	436000000
EU27	2001	10.284	10.284	10.284	0	7.819	7.292	7.819	7.292	7.5555	0.3043	3.624	4.544	12.248	11.949	12.0985	0.2114	14.5234	0.3794	14.0676	13.8414	14.5704	14.3472	14.204	13.9778	14.7068	14.4836	14.6644	14.3593	15.0548	14.7553	14.7914	14.4863	15.1817	14.8822	26.271	436000000
EU27	2002	10.124	10.124	10.124	0	7.817	7.323	7.817	7.323	7.57	0.2852	3.589	4.536	12.197	11.917	12.057	0.198	14.3792	0.3751	13.9177	13.7035	14.4185	14.2135	14.0565	13.8424	14.5573	14.3524	14.5077	14.2212	14.8962	14.62	14.6364	14.3499	15.0249	14.7487	26.066	436000000
EU27	2003	10.501	10.501	10.501	0	7.681	7.282	7.681	7.282	7.4815	0.2304	3.645	4.578	11.521	11.263	11.392	0.1824	15.4534	0.3668	14.9337	14.7903	15.4235	15.2981	15.1284	14.9851	15.6182	15.4928	15.5182	15.3069	15.898	15.7038	15.7008	15.4894	16.0806	15.8864	26.405	436000000
EU27	2004	10.156	10.156	10.156	0	7.595	7.244	7.595	7.244	7.4195	0.2026	3.572	4.609	12.875	12.625	12.75	0.1768	13.6229	0.3526	13.1057	13.0028	13.5824	13.5012	13.2738	13.171	13.7505	13.6693	13.6799	13.5111	14.049	13.8999	13.8375	13.6686	14.2066	14.0575	25.932	436000000
EU27	2005	9.799	9.799	9.799	0	7.547	7.311	7.547	7.311	7.429	0.1363	3.656	4.553	12.224	11.998	12.111	0.1598	13.9435	0.349	13.38	13.3683	13.8635	13.8811	13.539	13.5273	14.0226	14.0402	13.952	13.8798	14.3262	14.2796	14.1018	14.0296	14.476	14.4294	25.555	436000000
EU27	2006	9.681	9.681	9.681	0	7.499	7.271	7.499	7.271	7.385	0.1316	3.691	4.52	11.955	11.728	11.8415	0.1605	14.069	0.352	13.4836	13.4812	13.9668	13.9937	13.683	13.6806	14.1663	14.1932	14.0502	13.9872	14.4241	14.3867	14.2399	14.1769	14.6138	14.5764	25.391	436000000
EU27	2007	10.322	10.322	10.322	0	7.526	7.393	7.526	7.393	7.4595	0.0768	3.595	4.369	11.802	11.606	11.704	0.1386	14.6744	0.3539	14.0562	14.118	14.5469	14.6186	14.2507	14.3126	14.7414	14.8131	14.6285	14.6363	15.0079	15.0259	14.8123	14.8201	15.1918	15.2098	25.812	436000000
EU27	2008	9.492	9.492	9.492	0	7.458	7.348	7.458	7.348	7.403	0.0635	3.555	4.497	12.646	12.457	12.5515	0.1336	13.0118	0.3497	12.3974	12.476	12.8814	12.9747	12.5757	12.6543	13.0596	13.153	12.9656	12.9903	13.34	13.3787	13.1327	13.1574	13.5071	13.5458	25.002	436000000
EU27	2009	8.847	8.847	8.847	0	7.384	7.299	7.384	7.299	7.3415	0.0491	3.572	4.425	12.447	12.255	12.351	0.1358	12.4378	0.3452	11.825	11.9327	12.3078	12.4291	11.9802	12.0878	12.4629	12.5842	12.3847	12.4388	12.7584	12.8253	12.5297	12.5838	12.9035	12.9703	24.228	436000000
EU27	2010	9.566	9.566	9.566	0	7.35	7.348	7.35	7.348	7.349	0.0012	3.624	4.285	12.214	12.04	12.127	0.123	13.3217	0.3575	12.6572	12.83	13.1423	13.3396	12.8458	13.0187	13.331	13.5282	13.2126	13.3357	13.588	13.7325	13.3918	13.515	13.7672	13.9118	24.825	436000000
EU27	2011	9.456	9.456	9.456	0	7.184	7.296	7.184	7.296	7.24	0.0647	3.635	4.368	12.334	12.195	12.2645	0.0983	13.0637	0.3688	12.3581	12.6094	12.8316	13.1173	12.5629	12.8142	13.0364	13.3221	12.9033	13.1131	13.2703	13.509	13.0971	13.3069	13.4641	13.7028	24.643	436000000
EU27	2012	9.6	9.6	9.6	0	7.121	7.277	7.121	7.277	7.199	0.0901	3.633	4.446	12.143	12.013	12.078	0.0919	13.4063	0.3683	12.7043	12.9911	13.1667	13.4918	12.8801	13.1669	13.3425	13.6675	13.2421	13.4898	13.6004	13.88	13.4083	13.6561	13.7667	14.0462	24.8	436000000
EU27	2013	9.906	9.906	9.906	0	7.128	7.315	7.128	7.315	7.2215	0.108	3.622	4.238	12.73	12.604	12.667	0.0891	12.9538	0.383	12.2112	12.5247	12.6823	13.0349	12.4316	12.7451	12.9028	13.2554	12.7506	13.0265	13.1157	13.4239	12.9606	13.2366	13.3258	13.6339	24.894	436000000
EU27	2014	10.093	10.093	10.093	0	7.161	7.44	7.161	7.44	7.3005	0.1611	3.663	4.193	13.269	13.172	13.2205	0.0686	12.6756	0.403	11.8898	12.2663	12.3638	12.7836	12.1286	12.505	12.6025	13.0223	12.4272	12.7717	12.7942	13.1745	12.6553	12.9998	13.0224	13.4027	25.11	436000000
EU27	2015	10.327	10.327	10.327	0	7.24	7.642	7.24	7.642	7.441	0.2321	3.691	4.193	13.001	12.943	12.972	0.041	13.3431	0.434	12.4995	12.959	12.9748	13.482	12.7556	13.2151	13.2309	13.7381	13.046	13.4821	13.4142	13.8895	13.2886	13.7247	13.6568	14.1321	25.451	436000000
EU27	2016	10.293	10.293	10.293	0	7.251	7.706	7.251	7.706	7.4785	0.2627	3.786	4.193	12.78	12.735	12.7575	0.0318	13.6498	0.4461	12.7911	13.2915	13.2648	13.8168	13.0328	13.5332	13.5065	14.0585	13.3394	13.8188	13.7062	14.2279	13.5688	14.0482	13.9356	14.4572	25.523	436000000
EU27	2017	10.378	10.378	10.378	0	7.236	7.763	7.236	7.763	7.4995	0.3043	3.868	4.193	13.191	13.161	13.176	0.0212	13.4374	0.4707	12.5324	13.0885	13.0048	13.6181	12.8078	13.3639	13.2803	13.8936	13.0811	13.6199	13.4469	14.0323	13.3431	13.8819	13.7089	14.2942	25.675	436000000
EU27	2018	10.066	10.066	10.066	0	6.895	7.705	6.895	7.705	7.3	0.4677	3.881	4.193	12.641	12.68	12.6605	0.0276	13.4465	0.5484	12.4427	13.2116	12.8923	13.7372	12.7299	13.4987	13.1794	14.0244	12.9708	13.736	13.3186	14.1454	13.2426	14.0078	13.5904	14.4172	25.035	436000000
EU27	2019	9.942	9.916	9.929	0.0184	6.847	7.741	6.847	7.741	7.294	0.5162	3.874	4.193	12.594	12.662	12.628	0.0481	13.3335	0.571	12.3106	13.1349	12.7602	13.6672	12.5759	13.4003	13.0256	13.9326	12.8365	13.6639	13.1845	14.0785	13.0868	13.9142	13.4348	14.3288	24.856	436000000

## Sheet: readme_Figure_1b_raw_data
Column Name	Description
Country	EU27 (Aggregated European Union 27)
Year	Calendar year
Nfert_total_Tg_1	Synthetic N fertilizer input estimate (Tg N) from method 1
Nfert_total_Tg_2	Synthetic N fertilizer input estimate (Tg N) from method 2
Nfert_mean_Tg	Mean of 2 synthetic N fertilizer estimates (Tg N)
Nfert_sd_Tg	Standard deviation of 2 synthetic N fertilizer estimates (Tg N)
Man_total_Tg_1	Manure N input estimate (Tg N) from method 1
Man_total_Tg_2	Manure N input estimate (Tg N) from method 2
Man_total_Tg_3	Manure N input estimate (Tg N) from method 3
Man_total_Tg_4	Manure N input estimate (Tg N) from method 4
Man_mean_Tg	Mean of 4 manure N input estimates (Tg N)
Man_sd_Tg	Standard deviation of 4 manure N input estimates (Tg N)
BNF_total_Tg	Biological nitrogen fixation input (Tg N)
N_dep_total_Tg	Atmospheric nitrogen deposition input (Tg N)
N_out_total_Tg_1	Nitrogen output estimate (Tg N) from method 1
N_out_total_Tg_2	Nitrogen output estimate (Tg N) from method 2
N_out_mean_Tg	Mean of 2 nitrogen output estimates (Tg N)
N_out_sd_Tg	Standard deviation of 2 nitrogen output estimates (Tg N)
N_sur_mean_Tg	Mean of 16 nitrogen surplus estimates (Tg N)
N_sur_sd_Tg	Standard deviation of nitrogen surplus (Tg N)
N_sur_total_Tg_1	Nitrogen surplus estimate from method 1 (Tg N)
N_sur_total_Tg_2	Nitrogen surplus estimate from method 2 (Tg N)
N_sur_total_Tg_3	Nitrogen surplus estimate from method 3 (Tg N)
N_sur_total_Tg_4	Nitrogen surplus estimate from method 4 (Tg N)
N_sur_total_Tg_5	Nitrogen surplus estimate from method 5 (Tg N)
N_sur_total_Tg_6	Nitrogen surplus estimate from method 6 (Tg N)
N_sur_total_Tg_7	Nitrogen surplus estimate from method 7 (Tg N)
N_sur_total_Tg_8	Nitrogen surplus estimate from method 8 (Tg N)
N_sur_total_Tg_9	Nitrogen surplus estimate from method 9 (Tg N)
N_sur_total_Tg_10	Nitrogen surplus estimate from method 10 (Tg N)
N_sur_total_Tg_11	Nitrogen surplus estimate from method 11 (Tg N)
N_sur_total_Tg_12	Nitrogen surplus estimate from method 12 (Tg N)
N_sur_total_Tg_13	Nitrogen surplus estimate from method 13 (Tg N)
N_sur_total_Tg_14	Nitrogen surplus estimate from method 14 (Tg N)
N_sur_total_Tg_15	Nitrogen surplus estimate from method 15 (Tg N)
N_sur_total_Tg_16	Nitrogen surplus estimate from method 16 (Tg N)
N_inp_Tg	Total nitrogen input (Tg N)
Area_ha_EU27	Total agricultural area of EU27 (hectares)
