# Supplementary material for: Scenario analysis of nitrogen surplus typologies in Europe shows that a 20% fertilizer reduction may fall short of 2030 EU Green Deal goals
Source: Nat Food. 2025 Aug 19;6(8):787–98. doi: 10.1038/s43016-025-01210-2 (PMC12367536; doi:10.1038/s43016-025-01210-2)
Supplement: Supplementary file 5 — Combined data file for all panels in Fig. 2. Contains cluster assignments and decadal trends of N surplus and NUE across typologies. [file 43016_2025_1210_MOESM5_ESM.xlsx]

## Sheet: Figure_2a
NUTS_ID	CNTR_CODE	cluster
FRB0	FR	2
CZ04	CZ	2
CZ07	CZ	2
DK02	DK	2
ES12	ES	3
AL01	AL	3
BE34	BE	2
ES24	ES	3
ES30	ES	3
AT31	AT	2
BG31	BG	3
DE22	DE	2
DE11	DE	2
BE35	BE	2
ES51	ES	3
ES23	ES	3
DE12	DE	3
AL03	AL	3
CH06	CH	2
BG32	BG	2
BE33	BE	2
CH02	CH	2
CH03	CH	2
CH01	CH	3
BE24	BE	1
BG33	BG	2
CH04	CH	2
CH05	CH	2
DE14	DE	2
CZ02	CZ	2
BE25	BE	1
CZ06	CZ	2
CH07	CH	3
AT12	AT	2
DE13	DE	2
CZ03	CZ	2
CY00	CY	3
CZ01	CZ	2
BG34	BG	3
AT11	AT	2
AT34	AT	3
BE10	BE	3
BE21	BE	1
BG42	BG	3
AT22	AT	3
AT13	AT	3
BE31	BE	1
BE22	BE	1
AT21	AT	3
AL02	AL	3
BE23	BE	1
DE21	DE	2
BG41	BG	3
CZ08	CZ	2
CZ05	CZ	2
AT32	AT	3
ES53	ES	3
AT33	AT	3
BE32	BE	1
DE26	DE	2
NL22	NL	1
PT11	PT	3
EL62	EL	3
EL63	EL	3
EE00	EE	3
EL41	EL	3
EL42	EL	3
PL81	PL	3
DE24	DE	2
EL51	EL	3
DE93	DE	2
ITI4	IT	2
DE94	DE	1
DK04	DK	1
EL30	EL	3
DE72	DE	2
EL61	EL	3
DEA5	DE	2
DE80	DE	2
DK05	DK	1
DEB2	DE	2
EL65	EL	3
DE91	DE	2
EL43	EL	3
DE27	DE	2
DE71	DE	2
EL52	EL	3
DEA3	DE	1
ITH2	IT	3
DE92	DE	2
PL21	PL	3
DE73	DE	2
ITH3	IT	2
DEB1	DE	3
DE40	DE	2
DE23	DE	2
FRD1	FR	2
ITG1	IT	3
RO22	RO	3
PL72	PL	3
DK03	DK	1
ES62	ES	3
ES64	ES	3
DE30	DE	3
DE50	DE	3
EL64	EL	3
DE25	DE	2
ES13	ES	3
DEA4	DE	2
DEA2	DE	2
DEG0	DE	2
DK01	DK	2
EL54	EL	3
ITG2	IT	2
ITH1	IT	3
ES42	ES	3
ES52	ES	3
DED2	DE	2
DE60	DE	3
ES43	ES	3
DEC0	DE	2
DEE0	DE	2
DEB3	DE	2
ES21	ES	3
FI19	FI	3
ES41	ES	3
DED5	DE	2
FI20	FI	3
DED4	DE	2
FI1B	FI	3
FI1C	FI	3
FI1D	FI	4
DEF0	DE	1
ES11	ES	3
ES61	ES	3
FR10	FR	2
EL53	EL	3
DEA1	DE	2
ES22	ES	3
UKH3	UK	2
PL91	PL	3
FRL0	FR	3
RO41	RO	3
FRF2	FR	2
FRF3	FR	2
ITC1	IT	2
HU23	HU	2
FRC2	FR	2
RO42	RO	3
RS12	RS	3
FRK1	FR	2
HU12	HU	3
HU11	HU	3
PT18	PT	3
LT01	LT	3
ITI3	IT	3
LI00	LI	3
NL21	NL	1
FRJ1	FR	3
HR03	HR	3
FRI1	FR	3
FRC1	FR	2
PL84	PL	3
HR02	HR	3
HU31	HU	3
FRJ2	FR	2
MT00	MT	3
NL23	NL	1
NL31	NL	1
NL32	NL	1
NL33	NL	1
ITF1	IT	2
RO32	RO	2
RS11	RS	3
ITC2	IT	3
ITF2	IT	3
ITC4	IT	2
IE06	IE	2
UKG2	UK	1
ITF3	IT	2
FRG0	FR	2
PL43	PL	3
PL22	PL	3
ITI2	IT	2
NL11	NL	1
LU00	LU	2
LV00	LV	3
FRI3	FR	2
PL61	PL	2
PL63	PL	3
PL71	PL	2
PL42	PL	3
ME00	ME	3
NL12	NL	1
NL13	NL	1
PL41	PL	2
RO12	RO	3
ITI1	IT	3
PL62	PL	3
FRI2	FR	3
ITH5	IT	2
RO11	RO	3
NL34	NL	2
RS22	RS	3
SE11	SE	3
SE12	SE	3
LT02	LT	3
PL82	PL	3
RO21	RO	2
SI04	SI	3
PT16	PT	3
MK00	MK	3
PT15	PT	3
RO31	RO	3
RS21	RS	3
NL41	NL	1
NL42	NL	1
PT17	PT	3
PL92	PL	2
FRD2	FR	2
ITH4	IT	2
PL51	PL	3
PL52	PL	2
SE21	SE	3
UKC2	UK	1
SE32	SE	3
SE33	SE	4
UKD6	UK	2
UKD7	UK	3
FRH0	FR	1
UKG3	UK	3
UKI7	UK	3
UKI3	UK	3
UKI4	UK	3
UKI5	UK	3
UKH1	UK	2
UKJ2	UK	3
UKD4	UK	1
UKE4	UK	2
UKD1	UK	1
UKD3	UK	3
HU33	HU	2
IE04	IE	2
UKE2	UK	1
HU32	HU	2
ITF4	IT	3
UKN0	UK	1
UKC1	UK	1
UKH2	UK	2
IE05	IE	2
UKJ3	UK	2
UKE3	UK	2
SE31	SE	3
SK01	SK	2
SI03	SI	3
HU21	HU	2
SE23	SE	3
ITF5	IT	3
ITF6	IT	3
SK04	SK	3
UKM9	UK	2
FRK2	FR	3
SK02	SK	2
UKJ1	UK	2
HU22	HU	2
FRF1	FR	2
FRM0	FR	3
FRE1	FR	2
UKG1	UK	1
UKL1	UK	1
UKF3	UK	2
ITC3	IT	3
UKK3	UK	2
UKM7	UK	2
UKL2	UK	1
UKM5	UK	2
UKM6	UK	3
FRE2	FR	2
SK03	SK	3
UKM8	UK	3
UKK4	UK	1
SE22	SE	2
UKE1	UK	2
UKF1	UK	2
UKI6	UK	3
UKK2	UK	1
UKK1	UK	2
UKJ4	UK	2
UKF2	UK	1
TR71	TR	3
TRC1	TR	3
TR63	TR	3
TR72	TR	3
TR81	TR	3
TR82	TR	3
TRB2	TR	3
TR90	TR	3
TRA2	TR	3
TRA1	TR	3
TRB1	TR	3
TRC2	TR	3
TRC3	TR	3
TR83	TR	3
TR21	TR	3
TR61	TR	3
TR62	TR	3
HR06	HR	3
NO02	NO	3
NO06	NO	3
NO07	NO	4
TR22	TR	3
TR33	TR	3
TR41	TR	3
NO08	NO	3
NO09	NO	3
NO0A	NO	3
HR05	HR	3
TR51	TR	3
TR52	TR	3
TR31	TR	3
TR10	TR	3
TR32	TR	3
TR42	TR	3
1	Russia	3
2	Russia	4
3	Russia	2
4	Russia	3
5	Russia	3
6	Russia	3
7	Russia	3
8	Russia	3
9	Russia	4
10	Russia	3
11	Russia	3
12	Russia	3
13	Russia	3
14	Russia	3
15	Russia	1
16	Russia	3
17	Russia	4
18	Russia	3
19	Russia	3
20	Russia	3
21	Russia	3
22	Russia	3
23	Russia	3
24	Russia	3
25	Russia	3
26	Russia	3
27	Russia	3
28	Russia	4
29	Russia	3
30	Russia	3
31	Kosovo	3
32	Ukraine	3
33	Ukraine	3
34	Ukraine	3
35	Ukraine	2
36	Ukraine	3
37	Ukraine	3
38	Ukraine	3
39	Ukraine	3
40	Ukraine	3
41	Ukraine	3
42	Ukraine	3
43	Ukraine	3
44	Ukraine	3
45	Ukraine	3
46	Ukraine	2
47	Ukraine	3
48	Ukraine	3
49	Ukraine	3
50	Ukraine	3
51	Ukraine	3
52	Ukraine	3
53	Ukraine	3
54	Ukraine	2
55	Ukraine	3
56	Ukraine	3
57	Ukraine	2
58	Ukraine	3
59	Ukraine	3
60	Belarus	3
61	Belarus	3
62	Belarus	3
63	Belarus	3
64	Belarus	3
65	Belarus	3
66	Belarus	3
67	Moldova	3
68	Bosnia and Herzegovina	3
69	Bosnia and Herzegovina	3
70	Bosnia and Herzegovina	3

## Sheet: readme_Figure_2a
Column Name	Description	Type
NUTS_ID	NUTS region code (or region label if outside standard NUTS nomenclature), identifying specific subnational regions in Europe.	Text
CNTR_CODE	Country code (ISO 2-letter) or full country name for non-EU countries (e.g., Russia, Ukraine, Belarus, etc.).	Text
cluster	Cluster assignment (integer from 1 to 4), representing typology classification based on nitrogen surplus data in the study.	Integer

## Sheet: Figure_2b
cluster	Time	parameter	value	N_surplus	N_sur_max_kg_ha	N_sur_min_kg_ha
FERT	1	Fertilizer	0	4.99869	7.29059	2.86106
FERT	2	Fertilizer	0	4.21165	6.45105	2.12192
FERT	3	Fertilizer	0	4.2814	6.86361	1.86674
FERT	4	Fertilizer	0	4.53664	7.48666	1.77497
FERT	5	Fertilizer	0	4.85154	8.10048	1.81215
FERT	6	Fertilizer	0	4.73808	8.30333	1.40965
FERT	7	Fertilizer	0	5.92276	9.99152	2.12237
FERT	8	Fertilizer	0.633538	8.69509	13.3926	4.28811
FERT	9	Fertilizer	2.35863	11.3308	16.4953	6.47212
FERT	10	Fertilizer	2.81621	11.8892	17.2751	6.81687
FERT	11	Fertilizer	8.46287	20.1698	26.8361	13.8798
FERT	12	Fertilizer	23.0036	34.8678	42.0746	28.0749
FERT	13	Fertilizer	41.2225	51.0898	57.6077	44.9722
FERT	14	Fertilizer	50.4604	56.49	61.815	51.4177
FERT	15	Fertilizer	40.4882	43.4553	47.7242	39.1021
FERT	16	Fertilizer	38.0567	38.8644	42.5239	35.1413
FERT	17	Fertilizer	34.258	32.4685	36.3388	28.5389
MOD	1	Fertilizer	0	7.65102	8.80563	6.55118
MOD	2	Fertilizer	0	6.83729	7.96671	5.76082
MOD	3	Fertilizer	0	6.84682	8.15579	5.59851
MOD	4	Fertilizer	0	6.87508	8.37742	5.4414
MOD	5	Fertilizer	0	7.0074	8.66159	5.42775
MOD	6	Fertilizer	0	7.07341	8.89007	5.33743
MOD	7	Fertilizer	0	7.54965	9.61581	5.5715
MOD	8	Fertilizer	0.230868	8.52775	10.9181	6.23487
MOD	9	Fertilizer	0.858868	9.34735	11.9843	6.81299
MOD	10	Fertilizer	1.02363	10.2049	12.9778	7.53467
MOD	11	Fertilizer	3.06872	13.7811	17.2465	10.4348
MOD	12	Fertilizer	8.24221	19.3765	23.0748	15.8065
MOD	13	Fertilizer	16.2181	27.187	30.91	23.6021
MOD	14	Fertilizer	19.4696	30.5978	34.4005	26.9113
MOD	15	Fertilizer	12.7827	23.4268	26.3529	20.5327
MOD	16	Fertilizer	12.9062	22.8353	25.1468	20.5404
MOD	17	Fertilizer	12.3948	19.9754	21.7798	18.1798
MAN	1	Fertilizer	0	11.3708	14.6295	8.38679
MAN	2	Fertilizer	0	10.0816	13.2658	7.16907
MAN	3	Fertilizer	0	10.9282	14.6162	7.55707
MAN	4	Fertilizer	0	12.094	16.2729	8.27338
MAN	5	Fertilizer	0	13.2337	17.6822	9.15923
MAN	6	Fertilizer	0	14.0669	18.8044	9.71446
MAN	7	Fertilizer	0	16.4991	21.7793	11.6277
MAN	8	Fertilizer	1.16804	20.995	27.2126	15.2495
MAN	9	Fertilizer	4.34198	25.9439	32.7849	19.5896
MAN	10	Fertilizer	5.21143	27.2465	34.4929	20.4941
MAN	11	Fertilizer	15.6794	43.384	52.901	34.4677
MAN	12	Fertilizer	38.691	67.7807	79.0238	57.1718
MAN	13	Fertilizer	58.3807	89.8819	100.124	80.2507
MAN	14	Fertilizer	69.5631	99.0952	108.4	90.2713
MAN	15	Fertilizer	56.457	86.6878	95.7093	77.4421
MAN	16	Fertilizer	45.9683	71.775	80.8227	62.7832
MAN	17	Fertilizer	39.6426	61.5782	70.5364	52.3271
NAT	1	Fertilizer	0	2.47955	2.61647	2.34283
NAT	2	Fertilizer	0	2.26847	2.40285	2.13426
NAT	3	Fertilizer	0	2.30508	2.46996	2.14034
NAT	4	Fertilizer	0	2.36205	2.55948	2.16515
NAT	5	Fertilizer	0	2.48519	2.7069	2.26415
NAT	6	Fertilizer	0	2.5561	2.81089	2.30201
NAT	7	Fertilizer	0	2.60939	2.91161	2.30779
NAT	8	Fertilizer	0.0139843	2.78352	3.1325	2.43506
NAT	9	Fertilizer	0.0521076	2.9491	3.31011	2.58848
NAT	10	Fertilizer	0.0621984	3.11797	3.48508	2.75135
NAT	11	Fertilizer	0.186599	3.76297	4.19726	3.32946
NAT	12	Fertilizer	0.575731	4.63899	5.06675	4.21179
NAT	13	Fertilizer	1.02677	5.3806	5.66725	5.09526
NAT	14	Fertilizer	1.11667	5.70301	5.85978	5.54728
NAT	15	Fertilizer	0.932821	5.45491	5.51928	5.39131
NAT	16	Fertilizer	0.98986	5.27725	5.39721	5.15744
NAT	17	Fertilizer	0.727241	4.55549	4.68613	4.42481
FERT	1	Manure	7.58615	4.99869	7.29059	2.86106
FERT	2	Manure	7.44911	4.21165	6.45105	2.12192
FERT	3	Manure	8.66988	4.2814	6.86361	1.86674
FERT	4	Manure	9.9897	4.53664	7.48666	1.77497
FERT	5	Manure	11.0427	4.85154	8.10048	1.81215
FERT	6	Manure	12.1364	4.73808	8.30333	1.40965
FERT	7	Manure	13.8505	5.92276	9.99152	2.12237
FERT	8	Manure	15.9791	8.69509	13.3926	4.28811
FERT	9	Manure	17.424	11.3308	16.4953	6.47212
FERT	10	Manure	18.3509	11.8892	17.2751	6.81687
FERT	11	Manure	22.5061	20.1698	26.8361	13.8798
FERT	12	Manure	24.963	34.8678	42.0746	28.0749
FERT	13	Manure	28.1503	51.0898	57.6077	44.9722
FERT	14	Manure	29.7577	56.49	61.815	51.4177
FERT	15	Manure	26.6328	43.4553	47.7242	39.1021
FERT	16	Manure	24.3092	38.8644	42.5239	35.1413
FERT	17	Manure	21.6571	32.4685	36.3388	28.5389
MOD	1	Manure	3.33951	7.65102	8.80563	6.55118
MOD	2	Manure	3.27553	6.83729	7.96671	5.76082
MOD	3	Manure	3.80866	6.84682	8.15579	5.59851
MOD	4	Manure	4.38265	6.87508	8.37742	5.4414
MOD	5	Manure	4.83679	7.0074	8.66159	5.42775
MOD	6	Manure	5.33255	7.07341	8.89007	5.33743
MOD	7	Manure	6.09536	7.54965	9.61581	5.5715
MOD	8	Manure	7.03882	8.52775	10.9181	6.23487
MOD	9	Manure	7.69387	9.34735	11.9843	6.81299
MOD	10	Manure	8.12626	10.2049	12.9778	7.53467
MOD	11	Manure	9.95019	13.7811	17.2465	10.4348
MOD	12	Manure	10.7443	19.3765	23.0748	15.8065
MOD	13	Manure	11.5985	27.187	30.91	23.6021
MOD	14	Manure	12.5855	30.5978	34.4005	26.9113
MOD	15	Manure	11.32	23.4268	26.3529	20.5327
MOD	16	Manure	10.2429	22.8353	25.1468	20.5404
MOD	17	Manure	8.91036	19.9754	21.7798	18.1798
MAN	1	Manure	20.8886	11.3708	14.6295	8.38679
MAN	2	Manure	20.5081	10.0816	13.2658	7.16907
MAN	3	Manure	23.8883	10.9282	14.6162	7.55707
MAN	4	Manure	27.559	12.094	16.2729	8.27338
MAN	5	Manure	30.567	13.2337	17.6822	9.15923
MAN	6	Manure	33.7962	14.0669	18.8044	9.71446
MAN	7	Manure	38.6375	16.4991	21.7793	11.6277
MAN	8	Manure	44.3695	20.995	27.2126	15.2495
MAN	9	Manure	48.4717	25.9439	32.7849	19.5896
MAN	10	Manure	51.1708	27.2465	34.4929	20.4941
MAN	11	Manure	62.6395	43.384	52.901	34.4677
MAN	12	Manure	69.2743	67.7807	79.0238	57.1718
MAN	13	Manure	77.2419	89.8819	100.124	80.2507
MAN	14	Manure	83.8274	99.0952	108.4	90.2713
MAN	15	Manure	85.2944	86.6878	95.7093	77.4421
MAN	16	Manure	76.6472	71.775	80.8227	62.7832
MAN	17	Manure	68.5597	61.5782	70.5364	52.3271
NAT	1	Manure	0.341795	2.47955	2.61647	2.34283
NAT	2	Manure	0.338439	2.26847	2.40285	2.13426
NAT	3	Manure	0.414987	2.30508	2.46996	2.14034
NAT	4	Manure	0.495743	2.36205	2.55948	2.16515
NAT	5	Manure	0.555047	2.48519	2.7069	2.26415
NAT	6	Manure	0.614544	2.5561	2.81089	2.30201
NAT	7	Manure	0.72376	2.60939	2.91161	2.30779
NAT	8	Manure	0.877745	2.78352	3.1325	2.43506
NAT	9	Manure	0.979038	2.9491	3.31011	2.58848
NAT	10	Manure	1.03153	3.11797	3.48508	2.75135
NAT	11	Manure	1.2731	3.76297	4.19726	3.32946
NAT	12	Manure	1.35249	4.63899	5.06675	4.21179
NAT	13	Manure	1.22393	5.3806	5.66725	5.09526
NAT	14	Manure	1.16281	5.70301	5.85978	5.54728
NAT	15	Manure	0.957585	5.45491	5.51928	5.39131
NAT	16	Manure	0.860314	5.27725	5.39721	5.15744
NAT	17	Manure	0.741552	4.55549	4.68613	4.42481
FERT	1	Biological fixation	8.54605	4.99869	7.29059	2.86106
FERT	2	Biological fixation	8.63289	4.21165	6.45105	2.12192
FERT	3	Biological fixation	9.45592	4.2814	6.86361	1.86674
FERT	4	Biological fixation	10.3021	4.53664	7.48666	1.77497
FERT	5	Biological fixation	11.1503	4.85154	8.10048	1.81215
FERT	6	Biological fixation	12.0171	4.73808	8.30333	1.40965
FERT	7	Biological fixation	12.9164	5.92276	9.99152	2.12237
FERT	8	Biological fixation	13.7371	8.69509	13.3926	4.28811
FERT	9	Biological fixation	14.5831	11.3308	16.4953	6.47212
FERT	10	Biological fixation	15.4904	11.8892	17.2751	6.81687
FERT	11	Biological fixation	16.5223	20.1698	26.8361	13.8798
FERT	12	Biological fixation	16.7741	34.8678	42.0746	28.0749
FERT	13	Biological fixation	13.9574	51.0898	57.6077	44.9722
FERT	14	Biological fixation	12.8349	56.49	61.815	51.4177
FERT	15	Biological fixation	11.6387	43.4553	47.7242	39.1021
FERT	16	Biological fixation	10.6346	38.8644	42.5239	35.1413
FERT	17	Biological fixation	9.96172	32.4685	36.3388	28.5389
MOD	1	Biological fixation	7.26096	7.65102	8.80563	6.55118
MOD	2	Biological fixation	6.74467	6.83729	7.96671	5.76082
MOD	3	Biological fixation	6.88401	6.84682	8.15579	5.59851
MOD	4	Biological fixation	7.02297	6.87508	8.37742	5.4414
MOD	5	Biological fixation	7.18093	7.0074	8.66159	5.42775
MOD	6	Biological fixation	7.35635	7.07341	8.89007	5.33743
MOD	7	Biological fixation	7.56832	7.54965	9.61581	5.5715
MOD	8	Biological fixation	7.73993	8.52775	10.9181	6.23487
MOD	9	Biological fixation	7.90997	9.34735	11.9843	6.81299
MOD	10	Biological fixation	8.10488	10.2049	12.9778	7.53467
MOD	11	Biological fixation	8.22661	13.7811	17.2465	10.4348
MOD	12	Biological fixation	8.46159	19.3765	23.0748	15.8065
MOD	13	Biological fixation	8.31996	27.187	30.91	23.6021
MOD	14	Biological fixation	8.13939	30.5978	34.4005	26.9113
MOD	15	Biological fixation	7.64129	23.4268	26.3529	20.5327
MOD	16	Biological fixation	7.37193	22.8353	25.1468	20.5404
MOD	17	Biological fixation	6.93546	19.9754	21.7798	18.1798
MAN	1	Biological fixation	5.4022	11.3708	14.6295	8.38679
MAN	2	Biological fixation	5.42291	10.0816	13.2658	7.16907
MAN	3	Biological fixation	5.97748	10.9282	14.6162	7.55707
MAN	4	Biological fixation	6.50805	12.094	16.2729	8.27338
MAN	5	Biological fixation	7.02811	13.2337	17.6822	9.15923
MAN	6	Biological fixation	7.5598	14.0669	18.8044	9.71446
MAN	7	Biological fixation	8.00637	16.4991	21.7793	11.6277
MAN	8	Biological fixation	8.53499	20.995	27.2126	15.2495
MAN	9	Biological fixation	9.04036	25.9439	32.7849	19.5896
MAN	10	Biological fixation	9.46222	27.2465	34.4929	20.4941
MAN	11	Biological fixation	9.92148	43.384	52.901	34.4677
MAN	12	Biological fixation	9.3053	67.7807	79.0238	57.1718
MAN	13	Biological fixation	7.68735	89.8819	100.124	80.2507
MAN	14	Biological fixation	7.0868	99.0952	108.4	90.2713
MAN	15	Biological fixation	6.85476	86.6878	95.7093	77.4421
MAN	16	Biological fixation	6.62362	71.775	80.8227	62.7832
MAN	17	Biological fixation	6.17788	61.5782	70.5364	52.3271
NAT	1	Biological fixation	1.79816	2.47955	2.61647	2.34283
NAT	2	Biological fixation	1.64578	2.26847	2.40285	2.13426
NAT	3	Biological fixation	1.65766	2.30508	2.46996	2.14034
NAT	4	Biological fixation	1.6718	2.36205	2.55948	2.16515
NAT	5	Biological fixation	1.68936	2.48519	2.7069	2.26415
NAT	6	Biological fixation	1.70948	2.5561	2.81089	2.30201
NAT	7	Biological fixation	1.7302	2.60939	2.91161	2.30779
NAT	8	Biological fixation	1.74983	2.78352	3.1325	2.43506
NAT	9	Biological fixation	1.76438	2.9491	3.31011	2.58848
NAT	10	Biological fixation	1.77968	3.11797	3.48508	2.75135
NAT	11	Biological fixation	1.80072	3.76297	4.19726	3.32946
NAT	12	Biological fixation	1.80641	4.63899	5.06675	4.21179
NAT	13	Biological fixation	1.76349	5.3806	5.66725	5.09526
NAT	14	Biological fixation	1.75357	5.70301	5.85978	5.54728
NAT	15	Biological fixation	1.73297	5.45491	5.51928	5.39131
NAT	16	Biological fixation	1.72721	5.27725	5.39721	5.15744
NAT	17	Biological fixation	1.59134	4.55549	4.68613	4.42481
FERT	1	Deposition	1.80913	4.99869	7.29059	2.86106
FERT	2	Deposition	1.90251	4.21165	6.45105	2.12192
FERT	3	Deposition	2.16555	4.2814	6.86361	1.86674
FERT	4	Deposition	2.50256	4.53664	7.48666	1.77497
FERT	5	Deposition	3.31402	4.85154	8.10048	1.81215
FERT	6	Deposition	3.78052	4.73808	8.30333	1.40965
FERT	7	Deposition	3.97229	5.92276	9.99152	2.12237
FERT	8	Deposition	4.60643	8.69509	13.3926	4.28811
FERT	9	Deposition	5.03767	11.3308	16.4953	6.47212
FERT	10	Deposition	5.65592	11.8892	17.2751	6.81687
FERT	11	Deposition	7.08777	20.1698	26.8361	13.8798
FERT	12	Deposition	8.9557	34.8678	42.0746	28.0749
FERT	13	Deposition	11.0005	51.0898	57.6077	44.9722
FERT	14	Deposition	11.9259	56.49	61.815	51.4177
FERT	15	Deposition	12.1246	43.4553	47.7242	39.1021
FERT	16	Deposition	12.8266	38.8644	42.5239	35.1413
FERT	17	Deposition	10.6958	32.4685	36.3388	28.5389
MOD	1	Deposition	1.27943	7.65102	8.80563	6.55118
MOD	2	Deposition	1.27544	6.83729	7.96671	5.76082
MOD	3	Deposition	1.35287	6.84682	8.15579	5.59851
MOD	4	Deposition	1.46293	6.87508	8.37742	5.4414
MOD	5	Deposition	1.76345	7.0074	8.66159	5.42775
MOD	6	Deposition	1.97621	7.07341	8.89007	5.33743
MOD	7	Deposition	2.18399	7.54965	9.61581	5.5715
MOD	8	Deposition	2.70211	8.52775	10.9181	6.23487
MOD	9	Deposition	2.93047	9.34735	11.9843	6.81299
MOD	10	Deposition	3.53052	10.2049	12.9778	7.53467
MOD	11	Deposition	4.71385	13.7811	17.2465	10.4348
MOD	12	Deposition	6.16386	19.3765	23.0748	15.8065
MOD	13	Deposition	7.69594	27.187	30.91	23.6021
MOD	14	Deposition	8.49771	30.5978	34.4005	26.9113
MOD	15	Deposition	8.36722	23.4268	26.3529	20.5327
MOD	16	Deposition	8.32451	22.8353	25.1468	20.5404
MOD	17	Deposition	7.15393	19.9754	21.7798	18.1798
MAN	1	Deposition	1.5289	11.3708	14.6295	8.38679
MAN	2	Deposition	1.64711	10.0816	13.2658	7.16907
MAN	3	Deposition	1.99652	10.9282	14.6162	7.55707
MAN	4	Deposition	2.4005	12.094	16.2729	8.27338
MAN	5	Deposition	3.4278	13.2337	17.6822	9.15923
MAN	6	Deposition	3.98908	14.0669	18.8044	9.71446
MAN	7	Deposition	4.15995	16.4991	21.7793	11.6277
MAN	8	Deposition	4.74781	20.995	27.2126	15.2495
MAN	9	Deposition	5.17464	25.9439	32.7849	19.5896
MAN	10	Deposition	5.70549	27.2465	34.4929	20.4941
MAN	11	Deposition	6.58038	43.384	52.901	34.4677
MAN	12	Deposition	8.82905	67.7807	79.0238	57.1718
MAN	13	Deposition	10.6581	89.8819	100.124	80.2507
MAN	14	Deposition	10.9983	99.0952	108.4	90.2713
MAN	15	Deposition	11.4708	86.6878	95.7093	77.4421
MAN	16	Deposition	12.149	71.775	80.8227	62.7832
MAN	17	Deposition	9.77156	61.5782	70.5364	52.3271
NAT	1	Deposition	0.570522	2.47955	2.61647	2.34283
NAT	2	Deposition	0.548942	2.26847	2.40285	2.13426
NAT	3	Deposition	0.560401	2.30508	2.46996	2.14034
NAT	4	Deposition	0.594779	2.36205	2.55948	2.16515
NAT	5	Deposition	0.72406	2.48519	2.7069	2.26415
NAT	6	Deposition	0.807967	2.5561	2.81089	2.30201
NAT	7	Deposition	0.820801	2.60939	2.91161	2.30779
NAT	8	Deposition	0.891242	2.78352	3.1325	2.43506
NAT	9	Deposition	0.96115	2.9491	3.31011	2.58848
NAT	10	Deposition	1.1243	3.11797	3.48508	2.75135
NAT	11	Deposition	1.51102	3.76297	4.19726	3.32946
NAT	12	Deposition	1.98317	4.63899	5.06675	4.21179
NAT	13	Deposition	2.4081	5.3806	5.66725	5.09526
NAT	14	Deposition	2.68531	5.70301	5.85978	5.54728
NAT	15	Deposition	2.75385	5.45491	5.51928	5.39131
NAT	16	Deposition	2.64315	5.27725	5.39721	5.15744
NAT	17	Deposition	2.40405	4.55549	4.68613	4.42481
FERT	1	N removal	-12.9426	4.99869	7.29059	2.86106
FERT	2	N removal	-13.7729	4.21165	6.45105	2.12192
FERT	3	N removal	-16.01	4.2814	6.86361	1.86674
FERT	4	N removal	-18.2577	4.53664	7.48666	1.77497
FERT	5	N removal	-20.6554	4.85154	8.10048	1.81215
FERT	6	N removal	-23.1959	4.73808	8.30333	1.40965
FERT	7	N removal	-24.8164	5.92276	9.99152	2.12237
FERT	8	N removal	-26.2611	8.69509	13.3926	4.28811
FERT	9	N removal	-28.0727	11.3308	16.4953	6.47212
FERT	10	N removal	-30.4243	11.8892	17.2751	6.81687
FERT	11	N removal	-34.4092	20.1698	26.8361	13.8798
FERT	12	N removal	-38.8287	34.8678	42.0746	28.0749
FERT	13	N removal	-43.241	51.0898	57.6077	44.9722
FERT	14	N removal	-48.4888	56.49	61.815	51.4177
FERT	15	N removal	-47.429	43.4553	47.7242	39.1021
FERT	16	N removal	-46.9628	38.8644	42.5239	35.1413
FERT	17	N removal	-44.1041	32.4685	36.3388	28.5389
MOD	1	N removal	-4.22888	7.65102	8.80563	6.55118
MOD	2	N removal	-4.45835	6.83729	7.96671	5.76082
MOD	3	N removal	-5.19871	6.84682	8.15579	5.59851
MOD	4	N removal	-5.99348	6.87508	8.37742	5.4414
MOD	5	N removal	-6.77378	7.0074	8.66159	5.42775
MOD	6	N removal	-7.5917	7.07341	8.89007	5.33743
MOD	7	N removal	-8.29801	7.54965	9.61581	5.5715
MOD	8	N removal	-9.18398	8.52775	10.9181	6.23487
MOD	9	N removal	-10.0458	9.34735	11.9843	6.81299
MOD	10	N removal	-10.5804	10.2049	12.9778	7.53467
MOD	11	N removal	-12.1783	13.7811	17.2465	10.4348
MOD	12	N removal	-14.2355	19.3765	23.0748	15.8065
MOD	13	N removal	-16.6455	27.187	30.91	23.6021
MOD	14	N removal	-18.0944	30.5978	34.4005	26.9113
MOD	15	N removal	-16.6843	23.4268	26.3529	20.5327
MOD	16	N removal	-16.0103	22.8353	25.1468	20.5404
MOD	17	N removal	-15.4191	19.9754	21.7798	18.1798
MAN	1	N removal	-16.449	11.3708	14.6295	8.38679
MAN	2	N removal	-17.4965	10.0816	13.2658	7.16907
MAN	3	N removal	-20.9341	10.9282	14.6162	7.55707
MAN	4	N removal	-24.3735	12.094	16.2729	8.27338
MAN	5	N removal	-27.7892	13.2337	17.6822	9.15923
MAN	6	N removal	-31.2782	14.0669	18.8044	9.71446
MAN	7	N removal	-34.3047	16.4991	21.7793	11.6277
MAN	8	N removal	-37.8253	20.995	27.2126	15.2495
MAN	9	N removal	-41.0847	25.9439	32.7849	19.5896
MAN	10	N removal	-44.3035	27.2465	34.4929	20.4941
MAN	11	N removal	-51.4368	43.384	52.901	34.4677
MAN	12	N removal	-58.319	67.7807	79.0238	57.1718
MAN	13	N removal	-64.0861	89.8819	100.124	80.2507
MAN	14	N removal	-72.3804	99.0952	108.4	90.2713
MAN	15	N removal	-73.3891	86.6878	95.7093	77.4421
MAN	16	N removal	-69.6131	71.775	80.8227	62.7832
MAN	17	N removal	-62.5735	61.5782	70.5364	52.3271
NAT	1	N removal	-0.230919	2.47955	2.61647	2.34283
NAT	2	N removal	-0.264692	2.26847	2.40285	2.13426
NAT	3	N removal	-0.32797	2.30508	2.46996	2.14034
NAT	4	N removal	-0.400276	2.36205	2.55948	2.16515
NAT	5	N removal	-0.48327	2.48519	2.7069	2.26415
NAT	6	N removal	-0.57589	2.5561	2.81089	2.30201
NAT	7	N removal	-0.665372	2.60939	2.91161	2.30779
NAT	8	N removal	-0.749275	2.78352	3.1325	2.43506
NAT	9	N removal	-0.807572	2.9491	3.31011	2.58848
NAT	10	N removal	-0.879747	3.11797	3.48508	2.75135
NAT	11	N removal	-1.00846	3.76297	4.19726	3.32946
NAT	12	N removal	-1.07881	4.63899	5.06675	4.21179
NAT	13	N removal	-1.04168	5.3806	5.66725	5.09526
NAT	14	N removal	-1.01534	5.70301	5.85978	5.54728
NAT	15	N removal	-0.922311	5.45491	5.51928	5.39131
NAT	16	N removal	-0.943281	5.27725	5.39721	5.15744
NAT	17	N removal	-0.90869	4.55549	4.68613	4.42481

## Sheet: readme_Figure_2b
Column Name	Description	Units
cluster	Name of the cluster (e.g., MAN, FERT, MOD, NAT)	Category
Time	Decadal Time period (1 = 1850-1860, 2= 1860-1870 etc)	Year
parameter	Type of nitrogen-surplus parameter (e.g., Fertilizer, Manure, Biological fixation, etc.).	Category
value	Value of the specified nitrogen-surplus parameter	kg/ha/yr
N_surplus	Mean of 16 nitrogen surplus (input - output) estimates for the given cluster and time.	kg/ha/yr
N_sur_max_kg_ha	Maximum of 16 nitrogen surplus (input - output) estimates for the given cluster and time.	kg/ha/yr
N_sur_min_kg_ha	Minimum of 16 nitrogen surplus (input - output) estimates for the given cluster and time.	kg/ha/yr

## Sheet: Figure_2c_2d
cluster	interval	Year	mean_N_sur_kg_ha	min_N_sur_kg_ha	max_N_sur_kg_ha	mean_NUE	min_NUE	max_NUE
MAN	1	1920	26	20	33	66	60	73
MAN	2	1923	28	22	35	65	59	71
MAN	3	1926	32	25	40	62	56	68
MAN	4	1929	34	27	42	61	55	67
MAN	5	1932	37	29	44	59	53	65
MAN	6	1935	38	31	46	58	52	64
MAN	7	1938	37	30	45	59	53	65
MAN	8	1941	36	29	44	60	54	66
MAN	9	1944	36	28	44	61	55	68
MAN	10	1947	42	34	51	58	52	64
MAN	11	1950	51	42	61	55	49	61
MAN	12	1953	59	49	69	52	46	58
MAN	13	1956	68	57	79	49	44	55
MAN	14	1959	80	69	92	46	41	52
MAN	15	1962	91	79	103	45	39	50
MAN	16	1965	104	92	117	42	37	48
MAN	17	1968	114	101	127	41	36	47
MAN	18	1971	125	112	138	41	36	47
MAN	19	1974	137	124	151	40	34	46
MAN	20	1977	144	131	157	40	34	46
MAN	21	1980	150	137	163	40	34	46
MAN	22	1983	155	143	168	41	35	46
MAN	23	1986	157	144	170	41	35	47
MAN	24	1989	149	135	161	42	37	48
MAN	25	1992	142	127	155	43	37	49
MAN	26	1995	138	123	153	44	39	50
MAN	27	1998	133	118	147	45	39	51
MAN	28	2001	124	110	138	46	40	52
MAN	29	2004	115	101	129	47	41	53
MAN	30	2007	108	94	122	48	42	55
MAN	31	2010	109	94	124	48	42	54
MAN	32	2013	110	94	125	49	43	55
MAN	33	2016	114	97	131	47	41	53
MAN	34	2019	115	97	132	46	40	53
FERT	34	1920	8	4	12	90	81	98
FERT	35	1923	9	5	13	87	79	95
FERT	36	1926	11	7	15	84	76	91
FERT	37	1929	12	8	17	81	74	88
FERT	38	1932	14	9	19	78	71	85
FERT	39	1935	15	11	20	76	69	83
FERT	40	1938	15	10	20	78	71	85
FERT	41	1941	14	9	19	80	73	87
FERT	42	1944	13	8	18	82	75	89
FERT	43	1947	16	10	21	79	72	86
FERT	44	1950	20	14	26	73	67	80
FERT	45	1953	24	18	31	70	63	76
FERT	46	1956	29	22	36	66	60	72
FERT	47	1959	34	27	42	63	57	69
FERT	48	1962	43	35	51	58	52	63
FERT	49	1965	50	42	59	54	49	59
FERT	50	1968	61	53	69	51	47	56
FERT	51	1971	70	63	78	49	45	53
FERT	52	1974	78	70	85	48	44	52
FERT	53	1977	87	80	94	45	42	49
FERT	54	1980	93	86	100	45	41	49
FERT	55	1983	94	87	100	46	43	50
FERT	56	1986	96	89	102	46	43	50
FERT	57	1989	90	85	95	49	45	52
FERT	58	1992	69	65	73	54	50	59
FERT	59	1995	68	64	72	55	51	59
FERT	60	1998	65	61	68	57	53	61
FERT	61	2001	63	59	66	58	53	62
FERT	62	2004	61	57	64	60	56	64
FERT	63	2007	58	53	62	61	57	66
FERT	64	2010	51	46	56	65	60	69
FERT	65	2013	53	48	59	65	60	69
FERT	66	2016	56	50	62	64	60	69
FERT	67	2019	56	49	63	63	59	68
MOD	67	1920	10	8	13	64	57	72
MOD	68	1923	11	8	13	64	56	71
MOD	69	1926	12	9	14	62	55	69
MOD	70	1929	13	10	15	61	54	68
MOD	71	1932	13	10	16	60	53	67
MOD	72	1935	13	11	16	59	52	66
MOD	73	1938	13	11	16	59	52	66
MOD	74	1941	13	10	16	60	53	67
MOD	75	1944	13	10	16	60	54	67
MOD	76	1947	14	11	17	59	53	66
MOD	77	1950	17	14	20	56	50	62
MOD	78	1953	19	16	23	54	48	60
MOD	79	1956	21	18	25	52	47	58
MOD	80	1959	24	20	28	51	45	57
MOD	81	1962	27	23	31	49	43	54
MOD	82	1965	31	27	35	47	41	52
MOD	83	1968	37	33	41	45	40	50
MOD	84	1971	43	39	47	42	38	47
MOD	85	1974	49	44	54	41	37	46
MOD	86	1977	55	50	60	39	35	44
MOD	87	1980	59	54	65	39	34	43
MOD	88	1983	62	56	67	38	34	43
MOD	89	1986	62	57	68	39	34	43
MOD	90	1989	63	58	69	39	34	43
MOD	91	1992	45	41	50	44	39	49
MOD	92	1995	34	30	38	48	43	53
MOD	93	1998	31	28	35	49	45	54
MOD	94	2001	30	27	33	50	45	55
MOD	95	2004	29	25	32	52	47	57
MOD	96	2007	29	26	32	52	47	57
MOD	97	2010	28	25	30	55	50	60
MOD	98	2013	28	25	31	55	50	60
MOD	99	2016	28	25	31	58	53	63
MOD	100	2019	30	27	32	56	52	61

## Sheet: readme_Figure_2c_2d
Column	Description	Unit
cluster	Cluster name: Fertilizer-based (FERT), Manure-based (MAN), Moderate input (MOD)	categorical
interval	3-year interval group index	unitless
Year	Midpoint year of the 3-year interval	year
mean_N_sur_kg_ha	Mean nitrogen surplus of 16 N surpolus estimates	kg N/ha/year
min_N_sur_kg_ha	Minimum nitrogen surplus of 16 N surpolus estimates	kg N/ha/year
max_N_sur_kg_ha	Maximum nitrogen surplus of 16 N surpolus estimates	kg N/ha/year
mean_NUE	Mean Nitrogen Use Efficiency of 16 NUE estimates	percentage %
min_NUE	Minimum Nitrogen Use Efficiency of 16 NUE estimates	percentage %
max_NUE	Maximum Nitrogen Use Efficiency of 16 NUE estimates	percentage %
