# Supplementary material for: Scenario analysis of nitrogen surplus typologies in Europe shows that a 20% fertilizer reduction may fall short of 2030 EU Green Deal goals
Source: Nat Food. 2025 Aug 19;6(8):787–98. doi: 10.1038/s43016-025-01210-2 (PMC12367536; doi:10.1038/s43016-025-01210-2)
Supplement: Supplementary file 6 — Combined data file for all panels in Fig. 3. Provides scenario-based projections of N surplus and inputs/outputs by typology for 2030. [file 43016_2025_1210_MOESM6_ESM.xlsx]

## Sheet: Figure_3a_3c
cluster	scenarios	N_sur_kg_ha	N_sur_reduction	N_sur_kg_ha_baseline	N_sur_kg_ha_target
MAN	GD-F	90	-10	100.15	50.07
FERT	GD-F	42	-16	50.44	25.22
MOD	GD-F	22	-14	25.7	12.85
EU-27	GD-F	39	-15	46.36	23.18
MAN	FAO-F	79	-21	100.15	50.07
FERT	FAO-F	34	-34	50.44	25.22
MOD	FAO-F	19	-25	25.7	12.85
EU-27	FAO-F	31	-32	46.36	23.18
MAN	FAO-FM	75	-25	100.15	50.07
FERT	FAO-FM	32	-36	50.44	25.22
MOD	FAO-FM	19	-27	25.7	12.85
EU-27	FAO-FM	30	-34	46.36	23.18
MAN	BAF	81	-19	100.15	50.07
FERT	BAF	40	-21	50.44	25.22
MOD	BAF	21	-19	25.7	12.85
EU-27	BAF	37	-21	46.36	23.18
MAN	LAP	73	-27	100.15	50.07
FERT	LAP	37	-26	50.44	25.22
MOD	LAP	20	-24	25.7	12.85
EU-27	LAP	34	-26	46.36	23.18
MAN	BAU	119	19	100.15	50.07
FERT	BAU	59	17	50.44	25.22
MOD	BAU	32	25	25.7	12.85
EU-27	BAU	59	27	46.36	23.18
EU-27	Baseline	46	0	46.36	23.18
FERT	Baseline	50	0	50.44	25.22
MAN	Baseline	100	0	100.15	50.07
MOD	Baseline	26	0	25.7	12.85

## Sheet: readme_Figure_3a_3c
Column Name	Description	Unit
cluster	Cluster/typologies (MAN typology = Manure dominated ; FERT= Synthetic fertilizer dominated; MOD= moderate contributions of both manure and synthetic fertilizer)	Category
scenarios	Scenario name representing N surplus reduction pathways pathways (e.g., GD-F, FAO-FM, etc.)	Category
N_sur_kg_ha	Projected nitrogen surplus in 2030 under the given scenario	kg N/ha/year
N_sur_reduction	Change in nitrogen surplus compared to the baseline (negative indicates reduction, positive increase)	%
N_sur_kg_ha_baseline	Nitrogen surplus in the baseline period (2015-2019)	kg N/ha/year
N_sur_kg_ha_target	Target nitrogen surplus (50% less nitrogen surplus compared to baseline period)	kg N/ha/year

## Sheet: Figure_3b_3d
cluster	scenarios	N_sur_kg_ha	N_sur_kg_ha_lower	N_sur_kg_ha_upper	N_sur_reduction	N_sur_reduction_lower	N_sur_reduction_upper	N_sur_kg_ha_baseline	N_sur_kg_ha_target
MAN	GD-F	84	89	80	-16	-11.3407	-20.2394	100.148	50.0738
FERT	GD-F	37	38	35	-28	-25.1844	-29.6803	50.4367	25.2183
MOD	GD-F	20	22	19	-21	-16.0781	-25.4715	25.6972	12.8486
EU-27	GD-F	35	36	34	-24	-21.2829	-26.2212	46.3566	23.1783
MAN	FAO-F	74	78	70	-26	-21.6898	-29.7819	100.148	50.0738
FERT	FAO-F	29	30	28	-43	-40.9367	-44.6073	50.4367	25.2183
MOD	FAO-F	18	19	17	-31	-26.1779	-34.6277	25.6972	12.8486
EU-27	FAO-F	28	29	27	-39	-36.9899	-41.0907	46.3566	23.1783
MAN	FAO-FM	70	74	67	-30	-25.8352	-33.593	100.148	50.0738
FERT	FAO-FM	28	29	27	-45	-43.0065	-46.5653	50.4367	25.2183
MOD	FAO-FM	17	18	16	-33	-28.4674	-36.6985	25.6972	12.8486
EU-27	FAO-FM	27	28	26	-41	-39.25	-43.2262	46.3566	23.1783
MAN	BAF	76	80	72	-24	-19.8667	-28.1037	100.148	50.0738
FERT	BAF	34	35	33	-32	-29.6723	-33.9375	50.4367	25.2183
MOD	BAF	19	20	18	-26	-20.831	-29.7845	25.6972	12.8486
EU-27	BAF	33	34	32	-29	-26.1374	-30.822	46.3566	23.1783
MAN	LAP	68	72	64	-32	-28.1486	-35.7169	100.148	50.0738
FERT	LAP	32	33	31	-36	-34.0604	-38.0967	50.4367	25.2183
MOD	LAP	18	19	17	-30	-25.4937	-34.0085	25.6972	12.8486
EU-27	LAP	31	32	30	-33	-30.8869	-35.319	46.3566	23.1783
MAN	BAU	119			19			100.148	50.0738
FERT	BAU	59			17			50.4367	25.2183
MOD	BAU	32			25			25.6972	12.8486
EU-27	BAU	59			27			46.3566	23.1783
EU-27	Baseline	46			0			46.3566	23.1783
FERT	Baseline	50			0			50.4367	25.2183
MAN	Baseline	100			0			100.148	50.0738
MOD	Baseline	26			0			25.6972	12.8486

## Sheet: readme_Figure_3b_3d
Column Name	Description	Unit
cluster	Cluster/typologies (MAN typology = Manure dominated ; FERT= Synthetic fertilizer dominated; MOD= moderate contributions of both manure and synthetic fertilizer)	Categorical
scenarios	Scenario name (e.g., GD-F, FAO-F, BAF, etc.)	Categorical
N_sur_kg_ha	Projected nitrogen surplus in 2030 under the scenario	kg N ha⁻¹ yr⁻¹
N_sur_kg_ha_lower	Lower bound of the 95% confidence interval for projected N surplus	kg N ha⁻¹ yr⁻¹
N_sur_kg_ha_upper	Upper bound of the 95% confidence interval for projected N surplus	kg N ha⁻¹ yr⁻¹
N_sur_reduction	Percentage change in N surplus relative to baseline	%
N_sur_reduction_lower	Lower bound of the 95% confidence interval for percentage reduction	%
N_sur_reduction_upper	Upper bound of the 95% confidence interval for percentage reduction	%
N_sur_kg_ha_baseline	Baseline average N surplus over reference period (2015–2019)	kg N ha⁻¹ yr⁻¹
N_sur_kg_ha_target	Target N surplus level (50% reduction from baseline)	kg N ha⁻¹ yr⁻¹

## Sheet: Figure_3e_3f
cluster	mean_N_out_kg_ha_2030	percentage_change_nsur	percentage_change_nout	mean_Nfert_kg_ha	mean_Man_kg_ha	reduction	mean_N_out_kg_ha_2030_rounded	plot_nout_2030	plot_nout_2030_percentage	plot_nsur_2030_percentage
MAN	124.539	0	0	0	0	1.40833e-14	124.54	>90	+0 - +5	0-10
MAN	124.308	-0.519539	-0.185675	1	0	-0.637532	124.31	>90	0-10	0-10
MAN	124.076	-1.03839	-0.371905	2	0	-1.27506	124.08	>90	0-10	0-10
MAN	123.843	-1.55654	-0.558693	3	0	-1.9126	123.84	>90	0-10	0-10
MAN	123.61	-2.074	-0.746041	4	0	-2.55013	123.61	>90	0-10	0-10
MAN	123.376	-2.59076	-0.933952	5	0	-3.18766	123.38	>90	0-10	0-10
MAN	123.141	-3.10681	-1.12243	6	0	-3.82519	123.14	>90	0-10	0-10
MAN	122.906	-3.62216	-1.31147	7	0	-4.46272	122.91	>90	0-10	0-10
MAN	122.67	-4.1368	-1.50109	8	0	-5.10025	122.67	>90	0-10	0-10
MAN	122.433	-4.65073	-1.69127	9	0	-5.73779	122.43	>90	0-10	0-10
MAN	122.195	-5.16394	-1.88204	10	0	-6.37532	122.2	>90	0-10	0-10
MAN	121.957	-5.67643	-2.07338	11	0	-7.01285	121.96	>90	0-10	0-10
MAN	121.718	-6.1882	-2.2653	12	0	-7.65038	121.72	>90	0-10	0-10
MAN	121.478	-6.69924	-2.45781	13	0	-8.28791	121.48	>90	0-10	0-10
MAN	121.238	-7.20956	-2.6509	14	0	-8.92544	121.24	>90	0-10	0-10
MAN	120.996	-7.71914	-2.84458	15	0	-9.56298	121	>90	0-10	0-10
MAN	120.754	-8.22798	-3.03886	16	0	-10.2005	120.75	>90	0-10	0-10
MAN	120.512	-8.73609	-3.23372	17	0	-10.838	120.51	>90	0-10	0-10
MAN	120.268	-9.24346	-3.42919	18	0	-11.4756	120.27	>90	0-10	0-10
MAN	120.024	-9.75007	-3.62525	19	0	-12.1131	120.02	>90	0-10	0-10
MAN	119.779	-10.2559	-3.82192	20	0	-12.7506	119.78	>90	0-10	10-20
MAN	119.534	-10.7611	-4.01919	21	0	-13.3882	119.53	>90	0-10	10-20
MAN	119.287	-11.2654	-4.21707	22	0	-14.0257	119.29	>90	0-10	10-20
MAN	119.04	-11.769	-4.41556	23	0	-14.6632	119.04	>90	0-10	10-20
MAN	118.792	-12.2719	-4.61467	24	0	-15.3008	118.79	>90	0-10	10-20
MAN	118.543	-12.7739	-4.81439	25	0	-15.9383	118.54	>90	0-10	10-20
MAN	118.294	-13.2752	-5.01473	26	0	-16.5758	118.29	>90	0-10	10-20
MAN	118.043	-13.7758	-5.21569	27	0	-17.2134	118.04	>90	0-10	10-20
MAN	117.792	-14.2755	-5.41728	28	0	-17.8509	117.79	>90	0-10	10-20
MAN	117.541	-14.7745	-5.6195	29	0	-18.4884	117.54	>90	0-10	10-20
MAN	117.288	-15.2727	-5.82235	30	0	-19.126	117.29	>90	0-10	10-20
MAN	117.035	-15.77	-6.02583	31	0	-19.7635	117.03	>90	0-10	10-20
MAN	116.78	-16.2666	-6.22995	32	0	-20.401	116.78	>90	0-10	10-20
MAN	116.525	-16.7625	-6.43471	33	0	-21.0385	116.53	>90	0-10	10-20
MAN	116.27	-17.2575	-6.64011	34	0	-21.6761	116.27	>90	0-10	10-20
MAN	116.013	-17.7517	-6.84616	35	0	-22.3136	116.01	>90	0-10	10-20
MAN	115.755	-18.2451	-7.05286	36	0	-22.9511	115.76	>90	0-10	10-20
MAN	115.497	-18.7376	-7.26021	37	0	-23.5887	115.5	>90	0-10	10-20
MAN	115.238	-19.2294	-7.46822	38	0	-24.2262	115.24	>90	0-10	10-20
MAN	114.978	-19.7204	-7.67688	39	0	-24.8637	114.98	>90	0-10	10-20
MAN	114.718	-20.2105	-7.88621	40	0	-25.5013	114.72	>90	0-10	20-30
MAN	114.456	-20.6998	-8.0962	41	0	-26.1388	114.46	>90	0-10	20-30
MAN	114.194	-21.1883	-8.30686	42	0	-26.7763	114.19	>90	0-10	20-30
MAN	113.931	-21.6759	-8.51819	43	0	-27.4139	113.93	>90	0-10	20-30
MAN	113.667	-22.1627	-8.73019	44	0	-28.0514	113.67	>90	0-10	20-30
MAN	113.402	-22.6486	-8.94288	45	0	-28.6889	113.4	>90	0-10	20-30
MAN	113.136	-23.1337	-9.15624	46	0	-29.3265	113.14	>90	0-10	20-30
MAN	112.869	-23.618	-9.37029	47	0	-29.964	112.87	>90	0-10	20-30
MAN	112.602	-24.1014	-9.58502	48	0	-30.6015	112.6	>90	0-10	20-30
MAN	112.334	-24.5839	-9.80045	49	0	-31.2391	112.33	>90	0-10	20-30
MAN	112.065	-25.0656	-10.0166	50	0	-31.8766	112.06	>90	10-20	20-30
MAN	111.794	-25.5464	-10.2334	51	0	-32.5141	111.79	>90	10-20	20-30
MAN	111.524	-26.0264	-10.4509	52	0	-33.1517	111.52	>90	10-20	20-30
MAN	111.252	-26.5054	-10.6691	53	0	-33.7892	111.25	>90	10-20	20-30
MAN	110.979	-26.9836	-10.8881	54	0	-34.4267	110.98	>90	10-20	20-30
MAN	110.706	-27.4609	-11.1077	55	0	-35.0642	110.71	>90	10-20	20-30
MAN	110.431	-27.9373	-11.328	56	0	-35.7018	110.43	>90	10-20	20-30
MAN	110.156	-28.4129	-11.5491	57	0	-36.3393	110.16	>90	10-20	20-30
MAN	109.88	-28.8875	-11.7709	58	0	-36.9768	109.88	>90	10-20	20-30
MAN	109.603	-29.3612	-11.9934	59	0	-37.6144	109.6	>90	10-20	20-30
MAN	109.325	-29.834	-12.2167	60	0	-38.2519	109.32	>90	10-20	20-30
MAN	109.046	-30.3059	-12.4407	61	0	-38.8894	109.05	>90	10-20	30-40
MAN	108.766	-30.7769	-12.6654	62	0	-39.527	108.77	>90	10-20	30-40
MAN	108.485	-31.247	-12.8908	63	0	-40.1645	108.48	>90	10-20	30-40
MAN	108.203	-31.7161	-13.117	64	0	-40.802	108.2	>90	10-20	30-40
MAN	107.921	-32.1843	-13.344	65	0	-41.4396	107.92	>90	10-20	30-40
MAN	107.637	-32.6516	-13.5717	66	0	-42.0771	107.64	>90	10-20	30-40
MAN	107.353	-33.118	-13.8001	67	0	-42.7146	107.35	>90	10-20	30-40
MAN	107.067	-33.5834	-14.0293	68	0	-43.3522	107.07	>90	10-20	30-40
MAN	106.781	-34.0478	-14.2593	69	0	-43.9897	106.78	>90	10-20	30-40
MAN	106.493	-34.5113	-14.4901	70	0	-44.6272	106.49	>90	10-20	30-40
MAN	106.205	-34.9739	-14.7216	71	0	-45.2648	106.2	>90	10-20	30-40
MAN	105.916	-35.4354	-14.9538	72	0	-45.9023	105.92	>90	10-20	30-40
MAN	105.625	-35.8961	-15.1869	73	0	-46.5398	105.63	>90	10-20	30-40
MAN	105.334	-36.3557	-15.4207	74	0	-47.1773	105.33	>90	10-20	30-40
MAN	105.042	-36.8144	-15.6554	75	0	-47.8149	105.04	>90	10-20	30-40
MAN	104.749	-37.2721	-15.8908	76	0	-48.4524	104.75	>90	10-20	30-40
MAN	104.455	-37.7288	-16.127	77	0	-49.0899	104.45	>90	10-20	30-40
MAN	104.16	-38.1845	-16.364	78	0	-49.7275	104.16	>90	10-20	30-40
MAN	103.863	-38.6392	-16.6018	79	0	-50.365	103.86	>90	10-20	30-40
MAN	103.566	-39.0929	-16.8404	80	0	-51.0025	103.57	>90	10-20	30-40
MAN	103.268	-39.5456	-17.0798	81	0	-51.6401	103.27	>90	10-20	30-40
MAN	102.969	-39.9973	-17.32	82	0	-52.2776	102.97	>90	10-20	30-40
MAN	102.669	-40.448	-17.5611	83	0	-52.9151	102.67	>90	10-20	40-50
MAN	102.367	-40.8976	-17.8029	84	0	-53.5527	102.37	>90	10-20	40-50
MAN	102.065	-41.3463	-18.0456	85	0	-54.1902	102.07	>90	10-20	40-50
MAN	101.762	-41.7939	-18.2892	86	0	-54.8277	101.76	>90	10-20	40-50
MAN	101.458	-42.2404	-18.5335	87	0	-55.4653	101.46	>90	10-20	40-50
MAN	101.152	-42.6859	-18.7787	88	0	-56.1028	101.15	>90	10-20	40-50
MAN	100.846	-43.1304	-19.0248	89	0	-56.7403	100.85	>90	10-20	40-50
MAN	100.538	-43.5738	-19.2717	90	0	-57.3779	100.54	>90	10-20	40-50
MAN	100.23	-44.0162	-19.5194	91	0	-58.0154	100.23	>90	10-20	40-50
MAN	99.9202	-44.4575	-19.768	92	0	-58.6529	99.92	>90	10-20	40-50
MAN	99.6095	-44.8977	-20.0174	93	0	-59.2905	99.61	>90	20-30	40-50
MAN	99.2978	-45.3369	-20.2678	94	0	-59.928	99.3	>90	20-30	40-50
MAN	98.9849	-45.7749	-20.519	95	0	-60.5655	98.98	>90	20-30	40-50
MAN	98.671	-46.2119	-20.771	96	0	-61.203	98.67	>90	20-30	40-50
MAN	98.356	-46.6478	-21.024	97	0	-61.8406	98.36	>90	20-30	40-50
MAN	98.0399	-47.0826	-21.2778	98	0	-62.4781	98.04	>90	20-30	40-50
MAN	97.7227	-47.5162	-21.5325	99	0	-63.1156	97.72	>90	20-30	40-50
MAN	97.4043	-47.9488	-21.7881	100	0	-63.7532	97.4	>90	20-30	40-50
MAN	124.14	-0.895658	-0.320595	0	1	-0.852625	124.14	>90	0-10	0-10
MAN	123.907	-1.414	-0.507229	1	1	-1.49016	123.91	>90	0-10	0-10
MAN	123.674	-1.93165	-0.694423	2	1	-2.12769	123.67	>90	0-10	0-10
MAN	123.44	-2.4486	-0.882178	3	1	-2.76522	123.44	>90	0-10	0-10
MAN	123.206	-2.96485	-1.0705	4	1	-3.40275	123.21	>90	0-10	0-10
MAN	122.971	-3.4804	-1.25939	5	1	-4.04028	122.97	>90	0-10	0-10
MAN	122.735	-3.99523	-1.44884	6	1	-4.67782	122.73	>90	0-10	0-10
MAN	122.498	-4.50935	-1.63887	7	1	-5.31535	122.5	>90	0-10	0-10
MAN	122.261	-5.02276	-1.82948	8	1	-5.95288	122.26	>90	0-10	0-10
MAN	122.023	-5.53545	-2.02066	9	1	-6.59041	122.02	>90	0-10	0-10
MAN	121.784	-6.04742	-2.21242	10	1	-7.22794	121.78	>90	0-10	0-10
MAN	121.544	-6.55866	-2.40477	11	1	-7.86547	121.54	>90	0-10	0-10
MAN	121.304	-7.06918	-2.5977	12	1	-8.50301	121.3	>90	0-10	0-10
MAN	121.063	-7.57896	-2.79122	13	1	-9.14054	121.06	>90	0-10	0-10
MAN	120.821	-8.08801	-2.98533	14	1	-9.77807	120.82	>90	0-10	0-10
MAN	120.579	-8.59632	-3.18003	15	1	-10.4156	120.58	>90	0-10	0-10
MAN	120.335	-9.10389	-3.37533	16	1	-11.0531	120.34	>90	0-10	0-10
MAN	120.091	-9.61072	-3.57123	17	1	-11.6907	120.09	>90	0-10	0-10
MAN	119.847	-10.1168	-3.76773	18	1	-12.3282	119.85	>90	0-10	10-20
MAN	119.601	-10.6221	-3.96484	19	1	-12.9657	119.6	>90	0-10	10-20
MAN	119.355	-11.1267	-4.16255	20	1	-13.6033	119.36	>90	0-10	10-20
MAN	119.108	-11.6305	-4.36087	21	1	-14.2408	119.11	>90	0-10	10-20
MAN	118.86	-12.1335	-4.55981	22	1	-14.8783	118.86	>90	0-10	10-20
MAN	118.612	-12.6358	-4.75936	23	1	-15.5159	118.61	>90	0-10	10-20
MAN	118.363	-13.1373	-4.95953	24	1	-16.1534	118.36	>90	0-10	10-20
MAN	118.112	-13.6381	-5.16032	25	1	-16.7909	118.11	>90	0-10	10-20
MAN	117.862	-14.138	-5.36174	26	1	-17.4285	117.86	>90	0-10	10-20
MAN	117.61	-14.6372	-5.56378	27	1	-18.066	117.61	>90	0-10	10-20
MAN	117.358	-15.1356	-5.76646	28	1	-18.7035	117.36	>90	0-10	10-20
MAN	117.104	-15.6332	-5.96977	29	1	-19.341	117.1	>90	0-10	10-20
MAN	116.85	-16.1301	-6.17371	30	1	-19.9786	116.85	>90	0-10	10-20
MAN	116.596	-16.6261	-6.37829	31	1	-20.6161	116.6	>90	0-10	10-20
MAN	116.34	-17.1213	-6.58352	32	1	-21.2536	116.34	>90	0-10	10-20
MAN	116.084	-17.6157	-6.78939	33	1	-21.8912	116.08	>90	0-10	10-20
MAN	115.826	-18.1093	-6.99591	34	1	-22.5287	115.83	>90	0-10	10-20
MAN	115.568	-18.6022	-7.20308	35	1	-23.1662	115.57	>90	0-10	10-20
MAN	115.31	-19.0941	-7.41091	36	1	-23.8038	115.31	>90	0-10	10-20
MAN	115.05	-19.5853	-7.61939	37	1	-24.4413	115.05	>90	0-10	10-20
MAN	114.789	-20.0757	-7.82853	38	1	-25.0788	114.79	>90	0-10	20-30
MAN	114.528	-20.5652	-8.03834	39	1	-25.7164	114.53	>90	0-10	20-30
MAN	114.266	-21.0539	-8.24882	40	1	-26.3539	114.27	>90	0-10	20-30
MAN	114.003	-21.5418	-8.45996	41	1	-26.9914	114	>90	0-10	20-30
MAN	113.739	-22.0288	-8.67178	42	1	-27.629	113.74	>90	0-10	20-30
MAN	113.475	-22.515	-8.88427	43	1	-28.2665	113.47	>90	0-10	20-30
MAN	113.209	-23.0003	-9.09745	44	1	-28.904	113.21	>90	0-10	20-30
MAN	112.943	-23.4848	-9.31131	45	1	-29.5416	112.94	>90	0-10	20-30
MAN	112.676	-23.9684	-9.52585	46	1	-30.1791	112.68	>90	0-10	20-30
MAN	112.408	-24.4512	-9.74109	47	1	-30.8166	112.41	>90	0-10	20-30
MAN	112.139	-24.9331	-9.95702	48	1	-31.4541	112.14	>90	0-10	20-30
MAN	111.869	-25.4142	-10.1736	49	1	-32.0917	111.87	>90	10-20	20-30
MAN	111.598	-25.8944	-10.391	50	1	-32.7292	111.6	>90	10-20	20-30
MAN	111.327	-26.3737	-10.609	51	1	-33.3667	111.33	>90	10-20	20-30
MAN	111.054	-26.8521	-10.8277	52	1	-34.0043	111.05	>90	10-20	20-30
MAN	110.781	-27.3296	-11.0472	53	1	-34.6418	110.78	>90	10-20	20-30
MAN	110.507	-27.8063	-11.2673	54	1	-35.2793	110.51	>90	10-20	20-30
MAN	110.232	-28.2821	-11.4882	55	1	-35.9169	110.23	>90	10-20	20-30
MAN	109.956	-28.7569	-11.7098	56	1	-36.5544	109.96	>90	10-20	20-30
MAN	109.679	-29.2309	-11.9321	57	1	-37.1919	109.68	>90	10-20	20-30
MAN	109.401	-29.704	-12.1552	58	1	-37.8295	109.4	>90	10-20	20-30
MAN	109.122	-30.1761	-12.3789	59	1	-38.467	109.12	>90	10-20	30-40
MAN	108.843	-30.6474	-12.6035	60	1	-39.1045	108.84	>90	10-20	30-40
MAN	108.562	-31.1177	-12.8287	61	1	-39.7421	108.56	>90	10-20	30-40
MAN	108.281	-31.5871	-13.0547	62	1	-40.3796	108.28	>90	10-20	30-40
MAN	107.998	-32.0556	-13.2815	63	1	-41.0171	108	>90	10-20	30-40
MAN	107.715	-32.5231	-13.5089	64	1	-41.6547	107.72	>90	10-20	30-40
MAN	107.431	-32.9897	-13.7372	65	1	-42.2922	107.43	>90	10-20	30-40
MAN	107.146	-33.4554	-13.9662	66	1	-42.9297	107.15	>90	10-20	30-40
MAN	106.86	-33.9201	-14.1959	67	1	-43.5673	106.86	>90	10-20	30-40
MAN	106.572	-34.3838	-14.4265	68	1	-44.2048	106.57	>90	10-20	30-40
MAN	106.284	-34.8466	-14.6578	69	1	-44.8423	106.28	>90	10-20	30-40
MAN	105.995	-35.3085	-14.8898	70	1	-45.4798	106	>90	10-20	30-40
MAN	105.705	-35.7694	-15.1227	71	1	-46.1174	105.71	>90	10-20	30-40
MAN	105.414	-36.2293	-15.3563	72	1	-46.7549	105.41	>90	10-20	30-40
MAN	105.123	-36.6882	-15.5907	73	1	-47.3924	105.12	>90	10-20	30-40
MAN	104.83	-37.1462	-15.8259	74	1	-48.03	104.83	>90	10-20	30-40
MAN	104.536	-37.6032	-16.0619	75	1	-48.6675	104.54	>90	10-20	30-40
MAN	104.241	-38.0591	-16.2987	76	1	-49.305	104.24	>90	10-20	30-40
MAN	103.945	-38.5141	-16.5362	77	1	-49.9426	103.94	>90	10-20	30-40
MAN	103.648	-38.9681	-16.7746	78	1	-50.5801	103.65	>90	10-20	30-40
MAN	103.35	-39.4211	-17.0138	79	1	-51.2176	103.35	>90	10-20	30-40
MAN	103.051	-39.8731	-17.2538	80	1	-51.8552	103.05	>90	10-20	30-40
MAN	102.751	-40.324	-17.4947	81	1	-52.4927	102.75	>90	10-20	40-50
MAN	102.45	-40.774	-17.7363	82	1	-53.1302	102.45	>90	10-20	40-50
MAN	102.148	-41.2229	-17.9788	83	1	-53.7678	102.15	>90	10-20	40-50
MAN	101.845	-41.6708	-18.2221	84	1	-54.4053	101.85	>90	10-20	40-50
MAN	101.541	-42.1176	-18.4662	85	1	-55.0428	101.54	>90	10-20	40-50
MAN	101.236	-42.5634	-18.7112	86	1	-55.6804	101.24	>90	10-20	40-50
MAN	100.93	-43.0082	-18.957	87	1	-56.3179	100.93	>90	10-20	40-50
MAN	100.623	-43.4519	-19.2036	88	1	-56.9554	100.62	>90	10-20	40-50
MAN	100.315	-43.8946	-19.4511	89	1	-57.593	100.31	>90	10-20	40-50
MAN	100.006	-44.3361	-19.6995	90	1	-58.2305	100.01	>90	10-20	40-50
MAN	99.6951	-44.7767	-19.9487	91	1	-58.868	99.7	>90	10-20	40-50
MAN	99.3837	-45.2161	-20.1988	92	1	-59.5055	99.38	>90	20-30	40-50
MAN	99.0711	-45.6545	-20.4497	93	1	-60.1431	99.07	>90	20-30	40-50
MAN	98.7575	-46.0917	-20.7016	94	1	-60.7806	98.76	>90	20-30	40-50
MAN	98.4428	-46.5279	-20.9543	95	1	-61.4181	98.44	>90	20-30	40-50
MAN	98.127	-46.963	-21.2078	96	1	-62.0557	98.13	>90	20-30	40-50
MAN	97.8101	-47.397	-21.4623	97	1	-62.6932	97.81	>90	20-30	40-50
MAN	97.4921	-47.8299	-21.7177	98	1	-63.3307	97.49	>90	20-30	40-50
MAN	97.1729	-48.2616	-21.9739	99	1	-63.9683	97.17	>90	20-30	40-50
MAN	96.8527	-48.6923	-22.2311	100	1	-64.6058	96.85	>90	20-30	40-50
MAN	123.738	-1.78926	-0.642847	0	2	-1.70525	123.74	>90	0-10	0-10
MAN	123.505	-2.3064	-0.830448	1	2	-2.34278	123.5	>90	0-10	0-10
MAN	123.27	-2.82284	-1.01861	2	2	-2.98031	123.27	>90	0-10	0-10
MAN	123.035	-3.33858	-1.20734	3	2	-3.61785	123.04	>90	0-10	0-10
MAN	122.8	-3.85361	-1.39664	4	2	-4.25538	122.8	>90	0-10	0-10
MAN	122.563	-4.36793	-1.58652	5	2	-4.89291	122.56	>90	0-10	0-10
MAN	122.326	-4.88153	-1.77696	6	2	-5.53044	122.33	>90	0-10	0-10
MAN	122.088	-5.39442	-1.96799	7	2	-6.16797	122.09	>90	0-10	0-10
MAN	121.85	-5.90659	-2.15959	8	2	-6.8055	121.85	>90	0-10	0-10
MAN	121.61	-6.41803	-2.35177	9	2	-7.44304	121.61	>90	0-10	0-10
MAN	121.37	-6.92875	-2.54454	10	2	-8.08057	121.37	>90	0-10	0-10
MAN	121.129	-7.43873	-2.7379	11	2	-8.7181	121.13	>90	0-10	0-10
MAN	120.888	-7.94798	-2.93185	12	2	-9.35563	120.89	>90	0-10	0-10
MAN	120.645	-8.4565	-3.12639	13	2	-9.99316	120.65	>90	0-10	0-10
MAN	120.402	-8.96427	-3.32152	14	2	-10.6307	120.4	>90	0-10	0-10
MAN	120.159	-9.4713	-3.51726	15	2	-11.2682	120.16	>90	0-10	0-10
MAN	119.914	-9.97759	-3.71359	16	2	-11.9058	119.91	>90	0-10	0-10
MAN	119.669	-10.4831	-3.91053	17	2	-12.5433	119.67	>90	0-10	10-20
MAN	119.423	-10.9879	-4.10807	18	2	-13.1808	119.42	>90	0-10	10-20
MAN	119.176	-11.4919	-4.30623	19	2	-13.8184	119.18	>90	0-10	10-20
MAN	118.929	-11.9952	-4.505	20	2	-14.4559	118.93	>90	0-10	10-20
MAN	118.68	-12.4977	-4.70438	21	2	-15.0934	118.68	>90	0-10	10-20
MAN	118.431	-12.9994	-4.90438	22	2	-15.7309	118.43	>90	0-10	10-20
MAN	118.181	-13.5003	-5.105	23	2	-16.3685	118.18	>90	0-10	10-20
MAN	117.931	-14.0005	-5.30624	24	2	-17.006	117.93	>90	0-10	10-20
MAN	117.679	-14.4999	-5.50811	25	2	-17.6435	117.68	>90	0-10	10-20
MAN	117.427	-14.9985	-5.71061	26	2	-18.2811	117.43	>90	0-10	10-20
MAN	117.174	-15.4964	-5.91375	27	2	-18.9186	117.17	>90	0-10	10-20
MAN	116.92	-15.9934	-6.11752	28	2	-19.5561	116.92	>90	0-10	10-20
MAN	116.666	-16.4896	-6.32192	29	2	-20.1937	116.67	>90	0-10	10-20
MAN	116.41	-16.9851	-6.52697	30	2	-20.8312	116.41	>90	0-10	10-20
MAN	116.154	-17.4797	-6.73267	31	2	-21.4687	116.15	>90	0-10	10-20
MAN	115.897	-17.9736	-6.93901	32	2	-22.1063	115.9	>90	0-10	10-20
MAN	115.64	-18.4666	-7.146	33	2	-22.7438	115.64	>90	0-10	10-20
MAN	115.381	-18.9588	-7.35364	34	2	-23.3813	115.38	>90	0-10	10-20
MAN	115.121	-19.4502	-7.56194	35	2	-24.0189	115.12	>90	0-10	10-20
MAN	114.861	-19.9408	-7.77091	36	2	-24.6564	114.86	>90	0-10	10-20
MAN	114.6	-20.4306	-7.98053	37	2	-25.2939	114.6	>90	0-10	20-30
MAN	114.338	-20.9195	-8.19082	38	2	-25.9315	114.34	>90	0-10	20-30
MAN	114.076	-21.4076	-8.40178	39	2	-26.569	114.08	>90	0-10	20-30
MAN	113.812	-21.8948	-8.61342	40	2	-27.2065	113.81	>90	0-10	20-30
MAN	113.548	-22.3813	-8.82572	41	2	-27.8441	113.55	>90	0-10	20-30
MAN	113.282	-22.8668	-9.03871	42	2	-28.4816	113.28	>90	0-10	20-30
MAN	113.016	-23.3516	-9.25238	43	2	-29.1191	113.02	>90	0-10	20-30
MAN	112.749	-23.8354	-9.46674	44	2	-29.7566	112.75	>90	0-10	20-30
MAN	112.481	-24.3184	-9.68178	45	2	-30.3942	112.48	>90	0-10	20-30
MAN	112.213	-24.8006	-9.89752	46	2	-31.0317	112.21	>90	0-10	20-30
MAN	111.943	-25.2819	-10.114	47	2	-31.6692	111.94	>90	10-20	20-30
MAN	111.673	-25.7623	-10.3311	48	2	-32.3068	111.67	>90	10-20	20-30
MAN	111.402	-26.2419	-10.5489	49	2	-32.9443	111.4	>90	10-20	20-30
MAN	111.129	-26.7205	-10.7675	50	2	-33.5818	111.13	>90	10-20	20-30
MAN	110.856	-27.1983	-10.9867	51	2	-34.2194	110.86	>90	10-20	20-30
MAN	110.582	-27.6752	-11.2067	52	2	-34.8569	110.58	>90	10-20	20-30
MAN	110.308	-28.1512	-11.4273	53	2	-35.4944	110.31	>90	10-20	20-30
MAN	110.032	-28.6263	-11.6487	54	2	-36.132	110.03	>90	10-20	20-30
MAN	109.755	-29.1006	-11.8709	55	2	-36.7695	109.76	>90	10-20	20-30
MAN	109.478	-29.5739	-12.0937	56	2	-37.407	109.48	>90	10-20	20-30
MAN	109.199	-30.0463	-12.3173	57	2	-38.0446	109.2	>90	10-20	30-40
MAN	108.92	-30.5178	-12.5416	58	2	-38.6821	108.92	>90	10-20	30-40
MAN	108.64	-30.9883	-12.7666	59	2	-39.3196	108.64	>90	10-20	30-40
MAN	108.358	-31.458	-12.9924	60	2	-39.9572	108.36	>90	10-20	30-40
MAN	108.076	-31.9267	-13.219	61	2	-40.5947	108.08	>90	10-20	30-40
MAN	107.793	-32.3945	-13.4463	62	2	-41.2322	107.79	>90	10-20	30-40
MAN	107.509	-32.8614	-13.6743	63	2	-41.8698	107.51	>90	10-20	30-40
MAN	107.224	-33.3273	-13.9031	64	2	-42.5073	107.22	>90	10-20	30-40
MAN	106.938	-33.7923	-14.1326	65	2	-43.1448	106.94	>90	10-20	30-40
MAN	106.652	-34.2563	-14.3629	66	2	-43.7823	106.65	>90	10-20	30-40
MAN	106.364	-34.7194	-14.594	67	2	-44.4199	106.36	>90	10-20	30-40
MAN	106.075	-35.1815	-14.8259	68	2	-45.0574	106.08	>90	10-20	30-40
MAN	105.785	-35.6426	-15.0585	69	2	-45.6949	105.79	>90	10-20	30-40
MAN	105.495	-36.1028	-15.2919	70	2	-46.3325	105.49	>90	10-20	30-40
MAN	105.203	-36.562	-15.5261	71	2	-46.97	105.2	>90	10-20	30-40
MAN	104.91	-37.0202	-15.7611	72	2	-47.6075	104.91	>90	10-20	30-40
MAN	104.617	-37.4775	-15.9969	73	2	-48.2451	104.62	>90	10-20	30-40
MAN	104.322	-37.9338	-16.2334	74	2	-48.8826	104.32	>90	10-20	30-40
MAN	104.027	-38.389	-16.4708	75	2	-49.5201	104.03	>90	10-20	30-40
MAN	103.73	-38.8433	-16.7089	76	2	-50.1577	103.73	>90	10-20	30-40
MAN	103.432	-39.2965	-16.9479	77	2	-50.7952	103.43	>90	10-20	30-40
MAN	103.134	-39.7488	-17.1877	78	2	-51.4327	103.13	>90	10-20	30-40
MAN	102.834	-40.2	-17.4283	79	2	-52.0703	102.83	>90	10-20	40-50
MAN	102.533	-40.6503	-17.6697	80	2	-52.7078	102.53	>90	10-20	40-50
MAN	102.232	-41.0995	-17.9119	81	2	-53.3453	102.23	>90	10-20	40-50
MAN	101.929	-41.5476	-18.155	82	2	-53.9829	101.93	>90	10-20	40-50
MAN	101.625	-41.9948	-18.3989	83	2	-54.6204	101.63	>90	10-20	40-50
MAN	101.32	-42.4408	-18.6437	84	2	-55.2579	101.32	>90	10-20	40-50
MAN	101.015	-42.8859	-18.8892	85	2	-55.8954	101.01	>90	10-20	40-50
MAN	100.708	-43.3299	-19.1356	86	2	-56.533	100.71	>90	10-20	40-50
MAN	100.4	-43.7728	-19.3829	87	2	-57.1705	100.4	>90	10-20	40-50
MAN	100.091	-44.2147	-19.631	88	2	-57.808	100.09	>90	10-20	40-50
MAN	99.7807	-44.6555	-19.88	89	2	-58.4456	99.78	>90	10-20	40-50
MAN	99.4695	-45.0953	-20.1299	90	2	-59.0831	99.47	>90	20-30	40-50
MAN	99.1573	-45.5339	-20.3806	91	2	-59.7206	99.16	>90	20-30	40-50
MAN	98.8439	-45.9715	-20.6322	92	2	-60.3582	98.84	>90	20-30	40-50
MAN	98.5295	-46.408	-20.8846	93	2	-60.9957	98.53	>90	20-30	40-50
MAN	98.214	-46.8434	-21.138	94	2	-61.6332	98.21	>90	20-30	40-50
MAN	97.8974	-47.2777	-21.3922	95	2	-62.2708	97.9	>90	20-30	40-50
MAN	97.5797	-47.7109	-21.6473	96	2	-62.9083	97.58	>90	20-30	40-50
MAN	97.2609	-48.1429	-21.9033	97	2	-63.5458	97.26	>90	20-30	40-50
MAN	96.9409	-48.5739	-22.1602	98	2	-64.1834	96.94	>90	20-30	40-50
MAN	96.6198	-49.0037	-22.418	99	2	-64.8209	96.62	>90	20-30	40-50
MAN	96.2976	-49.4324	-22.6768	100	2	-65.4584	96.3	>90	20-30	40-50
MAN	123.335	-2.68078	-0.96677	0	3	-2.55788	123.34	>90	0-10	0-10
MAN	123.1	-3.19671	-1.15534	1	3	-3.19541	123.1	>90	0-10	0-10
MAN	122.865	-3.71193	-1.34449	2	3	-3.83294	122.86	>90	0-10	0-10
MAN	122.628	-4.22645	-1.5342	3	3	-4.47047	122.63	>90	0-10	0-10
MAN	122.391	-4.74025	-1.72449	4	3	-5.108	122.39	>90	0-10	0-10
MAN	122.154	-5.25334	-1.91535	5	3	-5.74553	122.15	>90	0-10	0-10
MAN	121.915	-5.7657	-2.1068	6	3	-6.38307	121.92	>90	0-10	0-10
MAN	121.676	-6.27734	-2.29882	7	3	-7.0206	121.68	>90	0-10	0-10
MAN	121.436	-6.78826	-2.49143	8	3	-7.65813	121.44	>90	0-10	0-10
MAN	121.196	-7.29845	-2.68462	9	3	-8.29566	121.2	>90	0-10	0-10
MAN	120.954	-7.8079	-2.87841	10	3	-8.93319	120.95	>90	0-10	0-10
MAN	120.712	-8.31662	-3.07279	11	3	-9.57073	120.71	>90	0-10	0-10
MAN	120.469	-8.8246	-3.26776	12	3	-10.2083	120.47	>90	0-10	0-10
MAN	120.226	-9.33183	-3.46333	13	3	-10.8458	120.23	>90	0-10	0-10
MAN	119.982	-9.83832	-3.65949	14	3	-11.4833	119.98	>90	0-10	0-10
MAN	119.736	-10.3441	-3.85627	15	3	-12.1209	119.74	>90	0-10	10-20
MAN	119.491	-10.849	-4.05364	16	3	-12.7584	119.49	>90	0-10	10-20
MAN	119.244	-11.3533	-4.25163	17	3	-13.3959	119.24	>90	0-10	10-20
MAN	118.997	-11.8567	-4.45023	18	3	-14.0334	119	>90	0-10	10-20
MAN	118.749	-12.3594	-4.64944	19	3	-14.671	118.75	>90	0-10	10-20
MAN	118.5	-12.8614	-4.84927	20	3	-15.3085	118.5	>90	0-10	10-20
MAN	118.25	-13.3625	-5.04972	21	3	-15.946	118.25	>90	0-10	10-20
MAN	118	-13.8629	-5.25079	22	3	-16.5836	118	>90	0-10	10-20
MAN	117.749	-14.3625	-5.45249	23	3	-17.2211	117.75	>90	0-10	10-20
MAN	117.497	-14.8614	-5.65482	24	3	-17.8586	117.5	>90	0-10	10-20
MAN	117.244	-15.3594	-5.85778	25	3	-18.4962	117.24	>90	0-10	10-20
MAN	116.99	-15.8567	-6.06137	26	3	-19.1337	116.99	>90	0-10	10-20
MAN	116.736	-16.3531	-6.2656	27	3	-19.7712	116.74	>90	0-10	10-20
MAN	116.481	-16.8488	-6.47047	28	3	-20.4088	116.48	>90	0-10	10-20
MAN	116.225	-17.3437	-6.67599	29	3	-21.0463	116.22	>90	0-10	10-20
MAN	115.968	-17.8377	-6.88215	30	3	-21.6838	115.97	>90	0-10	10-20
MAN	115.711	-18.331	-7.08896	31	3	-22.3214	115.71	>90	0-10	10-20
MAN	115.452	-18.8234	-7.29643	32	3	-22.9589	115.45	>90	0-10	10-20
MAN	115.193	-19.3151	-7.50455	33	3	-23.5964	115.19	>90	0-10	10-20
MAN	114.933	-19.8059	-7.71333	34	3	-24.234	114.93	>90	0-10	10-20
MAN	114.672	-20.2958	-7.92277	35	3	-24.8715	114.67	>90	0-10	20-30
MAN	114.41	-20.785	-8.13288	36	3	-25.509	114.41	>90	0-10	20-30
MAN	114.148	-21.2733	-8.34365	37	3	-26.1466	114.15	>90	0-10	20-30
MAN	113.885	-21.7608	-8.5551	38	3	-26.7841	113.88	>90	0-10	20-30
MAN	113.62	-22.2475	-8.76722	39	3	-27.4216	113.62	>90	0-10	20-30
MAN	113.355	-22.7333	-8.98003	40	3	-28.0591	113.36	>90	0-10	20-30
MAN	113.09	-23.2182	-9.19351	41	3	-28.6967	113.09	>90	0-10	20-30
MAN	112.823	-23.7023	-9.40767	42	3	-29.3342	112.82	>90	0-10	20-30
MAN	112.555	-24.1856	-9.62253	43	3	-29.9717	112.56	>90	0-10	20-30
MAN	112.287	-24.668	-9.83808	44	3	-30.6093	112.29	>90	0-10	20-30
MAN	112.018	-25.1495	-10.0543	45	3	-31.2468	112.02	>90	10-20	20-30
MAN	111.747	-25.6302	-10.2713	46	3	-31.8843	111.75	>90	10-20	20-30
MAN	111.476	-26.11	-10.4889	47	3	-32.5219	111.48	>90	10-20	20-30
MAN	111.204	-26.5889	-10.7072	48	3	-33.1594	111.2	>90	10-20	20-30
MAN	110.932	-27.0669	-10.9263	49	3	-33.7969	110.93	>90	10-20	20-30
MAN	110.658	-27.544	-11.1461	50	3	-34.4345	110.66	>90	10-20	20-30
MAN	110.383	-28.0203	-11.3665	51	3	-35.072	110.38	>90	10-20	20-30
MAN	110.108	-28.4957	-11.5877	52	3	-35.7095	110.11	>90	10-20	20-30
MAN	109.831	-28.9701	-11.8097	53	3	-36.3471	109.83	>90	10-20	20-30
MAN	109.554	-29.4437	-12.0323	54	3	-36.9846	109.55	>90	10-20	20-30
MAN	109.276	-29.9163	-12.2557	55	3	-37.6221	109.28	>90	10-20	20-30
MAN	108.997	-30.3881	-12.4798	56	3	-38.2597	109	>90	10-20	30-40
MAN	108.717	-30.8589	-12.7046	57	3	-38.8972	108.72	>90	10-20	30-40
MAN	108.436	-31.3288	-12.9302	58	3	-39.5347	108.44	>90	10-20	30-40
MAN	108.154	-31.7978	-13.1566	59	3	-40.1722	108.15	>90	10-20	30-40
MAN	107.871	-32.2659	-13.3836	60	3	-40.8098	107.87	>90	10-20	30-40
MAN	107.587	-32.733	-13.6115	61	3	-41.4473	107.59	>90	10-20	30-40
MAN	107.303	-33.1992	-13.84	62	3	-42.0848	107.3	>90	10-20	30-40
MAN	107.017	-33.6644	-14.0694	63	3	-42.7224	107.02	>90	10-20	30-40
MAN	106.731	-34.1287	-14.2995	64	3	-43.3599	106.73	>90	10-20	30-40
MAN	106.443	-34.592	-14.5304	65	3	-43.9974	106.44	>90	10-20	30-40
MAN	106.155	-35.0544	-14.762	66	3	-44.635	106.15	>90	10-20	30-40
MAN	105.865	-35.5158	-14.9944	67	3	-45.2725	105.87	>90	10-20	30-40
MAN	105.575	-35.9763	-15.2276	68	3	-45.91	105.57	>90	10-20	30-40
MAN	105.283	-36.4357	-15.4616	69	3	-46.5476	105.28	>90	10-20	30-40
MAN	104.991	-36.8942	-15.6963	70	3	-47.1851	104.99	>90	10-20	30-40
MAN	104.698	-37.3517	-15.9319	71	3	-47.8226	104.7	>90	10-20	30-40
MAN	104.403	-37.8083	-16.1682	72	3	-48.4602	104.4	>90	10-20	30-40
MAN	104.108	-38.2638	-16.4054	73	3	-49.0977	104.11	>90	10-20	30-40
MAN	103.812	-38.7184	-16.6433	74	3	-49.7352	103.81	>90	10-20	30-40
MAN	103.514	-39.1719	-16.8821	75	3	-50.3728	103.51	>90	10-20	30-40
MAN	103.216	-39.6244	-17.1216	76	3	-51.0103	103.22	>90	10-20	30-40
MAN	102.917	-40.0759	-17.362	77	3	-51.6478	102.92	>90	10-20	40-50
MAN	102.616	-40.5264	-17.6032	78	3	-52.2854	102.62	>90	10-20	40-50
MAN	102.315	-40.9759	-17.8452	79	3	-52.9229	102.31	>90	10-20	40-50
MAN	102.012	-41.4244	-18.088	80	3	-53.5604	102.01	>90	10-20	40-50
MAN	101.709	-41.8718	-18.3317	81	3	-54.1979	101.71	>90	10-20	40-50
MAN	101.404	-42.3182	-18.5762	82	3	-54.8355	101.4	>90	10-20	40-50
MAN	101.099	-42.7635	-18.8216	83	3	-55.473	101.1	>90	10-20	40-50
MAN	100.792	-43.2078	-19.0677	84	3	-56.1105	100.79	>90	10-20	40-50
MAN	100.485	-43.651	-19.3148	85	3	-56.7481	100.48	>90	10-20	40-50
MAN	100.176	-44.0932	-19.5627	86	3	-57.3856	100.18	>90	10-20	40-50
MAN	99.8661	-44.5343	-19.8114	87	3	-58.0231	99.87	>90	10-20	40-50
MAN	99.5552	-44.9743	-20.061	88	3	-58.6607	99.56	>90	20-30	40-50
MAN	99.2433	-45.4133	-20.3115	89	3	-59.2982	99.24	>90	20-30	40-50
MAN	98.9303	-45.8512	-20.5628	90	3	-59.9357	98.93	>90	20-30	40-50
MAN	98.6162	-46.288	-20.8151	91	3	-60.5733	98.62	>90	20-30	40-50
MAN	98.301	-46.7237	-21.0682	92	3	-61.2108	98.3	>90	20-30	40-50
MAN	97.9847	-47.1583	-21.3221	93	3	-61.8483	97.98	>90	20-30	40-50
MAN	97.6673	-47.5917	-21.577	94	3	-62.4859	97.67	>90	20-30	40-50
MAN	97.3487	-48.0241	-21.8328	95	3	-63.1234	97.35	>90	20-30	40-50
MAN	97.0291	-48.4554	-22.0894	96	3	-63.7609	97.03	>90	20-30	40-50
MAN	96.7083	-48.8855	-22.347	97	3	-64.3985	96.71	>90	20-30	40-50
MAN	96.3864	-49.3145	-22.6055	98	3	-65.036	96.39	>90	20-30	40-50
MAN	96.0634	-49.7424	-22.8649	99	3	-65.6735	96.06	>90	20-30	40-50
MAN	95.7392	-50.1691	-23.1252	100	3	-66.3111	95.74	>90	20-30	50-60
MAN	122.93	-3.5702	-1.29238	0	4	-3.4105	122.93	>90	0-10	0-10
MAN	122.693	-4.08491	-1.48193	1	4	-4.04803	122.69	>90	0-10	0-10
MAN	122.457	-4.59891	-1.67206	2	4	-4.68557	122.46	>90	0-10	0-10
MAN	122.219	-5.1122	-1.86277	3	4	-5.3231	122.22	>90	0-10	0-10
MAN	121.981	-5.62476	-2.05405	4	4	-5.96063	121.98	>90	0-10	0-10
MAN	121.742	-6.1366	-2.24591	5	4	-6.59816	121.74	>90	0-10	0-10
MAN	121.502	-6.64772	-2.43836	6	4	-7.23569	121.5	>90	0-10	0-10
MAN	121.262	-7.15811	-2.63139	7	4	-7.87322	121.26	>90	0-10	0-10
MAN	121.021	-7.66776	-2.82502	8	4	-8.51076	121.02	>90	0-10	0-10
MAN	120.779	-8.17668	-3.01923	9	4	-9.14829	120.78	>90	0-10	0-10
MAN	120.536	-8.68487	-3.21404	10	4	-9.78582	120.54	>90	0-10	0-10
MAN	120.293	-9.19231	-3.40944	11	4	-10.4234	120.29	>90	0-10	0-10
MAN	120.049	-9.699	-3.60544	12	4	-11.0609	120.05	>90	0-10	0-10
MAN	119.804	-10.2049	-3.80205	13	4	-11.6984	119.8	>90	0-10	10-20
MAN	119.558	-10.7101	-3.99926	14	4	-12.3359	119.56	>90	0-10	10-20
MAN	119.312	-11.2146	-4.19708	15	4	-12.9735	119.31	>90	0-10	10-20
MAN	119.065	-11.7183	-4.39551	16	4	-13.611	119.06	>90	0-10	10-20
MAN	118.817	-12.2212	-4.59455	17	4	-14.2485	118.82	>90	0-10	10-20
MAN	118.568	-12.7233	-4.79421	18	4	-14.8861	118.57	>90	0-10	10-20
MAN	118.319	-13.2247	-4.99449	19	4	-15.5236	118.32	>90	0-10	10-20
MAN	118.069	-13.7253	-5.19539	20	4	-16.1611	118.07	>90	0-10	10-20
MAN	117.818	-14.2251	-5.39692	21	4	-16.7987	117.82	>90	0-10	10-20
MAN	117.566	-14.7242	-5.59907	22	4	-17.4362	117.57	>90	0-10	10-20
MAN	117.313	-15.2224	-5.80186	23	4	-18.0737	117.31	>90	0-10	10-20
MAN	117.06	-15.7199	-6.00527	24	4	-18.7113	117.06	>90	0-10	10-20
MAN	116.806	-16.2166	-6.20933	25	4	-19.3488	116.81	>90	0-10	10-20
MAN	116.551	-16.7125	-6.41403	26	4	-19.9863	116.55	>90	0-10	10-20
MAN	116.295	-17.2076	-6.61936	27	4	-20.6239	116.3	>90	0-10	10-20
MAN	116.039	-17.7018	-6.82535	28	4	-21.2614	116.04	>90	0-10	10-20
MAN	115.781	-18.1953	-7.03198	29	4	-21.8989	115.78	>90	0-10	10-20
MAN	115.523	-18.688	-7.23927	30	4	-22.5365	115.52	>90	0-10	10-20
MAN	115.264	-19.1798	-7.4472	31	4	-23.174	115.26	>90	0-10	10-20
MAN	115.005	-19.6709	-7.6558	32	4	-23.8115	115	>90	0-10	10-20
MAN	114.744	-20.1611	-7.86506	33	4	-24.449	114.74	>90	0-10	20-30
MAN	114.483	-20.6505	-8.07499	34	4	-25.0866	114.48	>90	0-10	20-30
MAN	114.22	-21.139	-8.28558	35	4	-25.7241	114.22	>90	0-10	20-30
MAN	113.957	-21.6267	-8.49684	36	4	-26.3616	113.96	>90	0-10	20-30
MAN	113.693	-22.1136	-8.70878	37	4	-26.9992	113.69	>90	0-10	20-30
MAN	113.428	-22.5997	-8.92139	38	4	-27.6367	113.43	>90	0-10	20-30
MAN	113.163	-23.0848	-9.13468	39	4	-28.2742	113.16	>90	0-10	20-30
MAN	112.896	-23.5692	-9.34866	40	4	-28.9118	112.9	>90	0-10	20-30
MAN	112.629	-24.0527	-9.56333	41	4	-29.5493	112.63	>90	0-10	20-30
MAN	112.361	-24.5353	-9.77868	42	4	-30.1868	112.36	>90	0-10	20-30
MAN	112.092	-25.0171	-9.99473	43	4	-30.8244	112.09	>90	0-10	20-30
MAN	111.822	-25.498	-10.2115	44	4	-31.4619	111.82	>90	10-20	20-30
MAN	111.551	-25.978	-10.4289	45	4	-32.0994	111.55	>90	10-20	20-30
MAN	111.279	-26.4571	-10.6471	46	4	-32.737	111.28	>90	10-20	20-30
MAN	111.007	-26.9354	-10.8659	47	4	-33.3745	111.01	>90	10-20	20-30
MAN	110.733	-27.4128	-11.0855	48	4	-34.012	110.73	>90	10-20	20-30
MAN	110.459	-27.8893	-11.3058	49	4	-34.6496	110.46	>90	10-20	20-30
MAN	110.184	-28.3649	-11.5268	50	4	-35.2871	110.18	>90	10-20	20-30
MAN	109.908	-28.8396	-11.7485	51	4	-35.9246	109.91	>90	10-20	20-30
MAN	109.631	-29.3134	-11.971	52	4	-36.5622	109.63	>90	10-20	20-30
MAN	109.353	-29.7864	-12.1941	53	4	-37.1997	109.35	>90	10-20	20-30
MAN	109.074	-30.2583	-12.418	54	4	-37.8372	109.07	>90	10-20	30-40
MAN	108.794	-30.7294	-12.6427	55	4	-38.4747	108.79	>90	10-20	30-40
MAN	108.513	-31.1996	-12.8681	56	4	-39.1123	108.51	>90	10-20	30-40
MAN	108.232	-31.6688	-13.0942	57	4	-39.7498	108.23	>90	10-20	30-40
MAN	107.949	-32.1371	-13.3211	58	4	-40.3873	107.95	>90	10-20	30-40
MAN	107.666	-32.6045	-13.5487	59	4	-41.0249	107.67	>90	10-20	30-40
MAN	107.381	-33.0709	-13.7771	60	4	-41.6624	107.38	>90	10-20	30-40
MAN	107.096	-33.5364	-14.0062	61	4	-42.2999	107.1	>90	10-20	30-40
MAN	106.81	-34.001	-14.2361	62	4	-42.9375	106.81	>90	10-20	30-40
MAN	106.522	-34.4646	-14.4667	63	4	-43.575	106.52	>90	10-20	30-40
MAN	106.234	-34.9272	-14.6982	64	4	-44.2125	106.23	>90	10-20	30-40
MAN	105.945	-35.3889	-14.9304	65	4	-44.8501	105.94	>90	10-20	30-40
MAN	105.655	-35.8496	-15.1633	66	4	-45.4876	105.65	>90	10-20	30-40
MAN	105.364	-36.3094	-15.3971	67	4	-46.1251	105.36	>90	10-20	30-40
MAN	105.072	-36.7681	-15.6316	68	4	-46.7627	105.07	>90	10-20	30-40
MAN	104.778	-37.2259	-15.867	69	4	-47.4002	104.78	>90	10-20	30-40
MAN	104.484	-37.6827	-16.1031	70	4	-48.0377	104.48	>90	10-20	30-40
MAN	104.189	-38.1385	-16.34	71	4	-48.6753	104.19	>90	10-20	30-40
MAN	103.893	-38.5934	-16.5777	72	4	-49.3128	103.89	>90	10-20	30-40
MAN	103.596	-39.0472	-16.8163	73	4	-49.9503	103.6	>90	10-20	30-40
MAN	103.298	-39.5	-17.0556	74	4	-50.5879	103.3	>90	10-20	30-40
MAN	102.999	-39.9518	-17.2958	75	4	-51.2254	103	>90	10-20	30-40
MAN	102.699	-40.4026	-17.5367	76	4	-51.8629	102.7	>90	10-20	40-50
MAN	102.398	-40.8523	-17.7785	77	4	-52.5004	102.4	>90	10-20	40-50
MAN	102.096	-41.3011	-18.0211	78	4	-53.138	102.1	>90	10-20	40-50
MAN	101.793	-41.7488	-18.2646	79	4	-53.7755	101.79	>90	10-20	40-50
MAN	101.488	-42.1954	-18.5088	80	4	-54.413	101.49	>90	10-20	40-50
MAN	101.183	-42.6411	-18.7539	81	4	-55.0506	101.18	>90	10-20	40-50
MAN	100.877	-43.0856	-18.9999	82	4	-55.6881	100.88	>90	10-20	40-50
MAN	100.569	-43.5291	-19.2467	83	4	-56.3256	100.57	>90	10-20	40-50
MAN	100.261	-43.9716	-19.4944	84	4	-56.9632	100.26	>90	10-20	40-50
MAN	99.9515	-44.413	-19.7429	85	4	-57.6007	99.95	>90	10-20	40-50
MAN	99.6409	-44.8533	-19.9922	86	4	-58.2382	99.64	>90	10-20	40-50
MAN	99.3293	-45.2926	-20.2425	87	4	-58.8758	99.33	>90	20-30	40-50
MAN	99.0165	-45.7308	-20.4936	88	4	-59.5133	99.02	>90	20-30	40-50
MAN	98.7027	-46.1679	-20.7456	89	4	-60.1508	98.7	>90	20-30	40-50
MAN	98.3878	-46.6039	-20.9984	90	4	-60.7884	98.39	>90	20-30	40-50
MAN	98.0718	-47.0388	-21.2521	91	4	-61.4259	98.07	>90	20-30	40-50
MAN	97.7547	-47.4725	-21.5068	92	4	-62.0634	97.75	>90	20-30	40-50
MAN	97.4365	-47.9052	-21.7623	93	4	-62.701	97.44	>90	20-30	40-50
MAN	97.1172	-48.3368	-22.0187	94	4	-63.3385	97.12	>90	20-30	40-50
MAN	96.7967	-48.7673	-22.276	95	4	-63.976	96.8	>90	20-30	40-50
MAN	96.4751	-49.1966	-22.5342	96	4	-64.6135	96.48	>90	20-30	40-50
MAN	96.1524	-49.6248	-22.7934	97	4	-65.2511	96.15	>90	20-30	40-50
MAN	95.8285	-50.0518	-23.0534	98	4	-65.8886	95.83	>90	20-30	50-60
MAN	95.5035	-50.4777	-23.3144	99	4	-66.5261	95.5	>90	20-30	50-60
MAN	95.1774	-50.9025	-23.5763	100	4	-67.1637	95.18	>90	20-30	50-60
MAN	122.522	-4.45752	-1.61968	0	5	-4.26313	122.52	>90	0-10	0-10
MAN	122.285	-4.971	-1.81022	1	5	-4.90066	122.28	>90	0-10	0-10
MAN	122.047	-5.48376	-2.00135	2	5	-5.53819	122.05	>90	0-10	0-10
MAN	121.808	-5.9958	-2.19305	3	5	-6.17572	121.81	>90	0-10	0-10
MAN	121.568	-6.50712	-2.38534	4	5	-6.81325	121.57	>90	0-10	0-10
MAN	121.328	-7.01771	-2.57821	5	5	-7.45079	121.33	>90	0-10	0-10
MAN	121.087	-7.52757	-2.77167	6	5	-8.08832	121.09	>90	0-10	0-10
MAN	120.846	-8.03669	-2.96572	7	5	-8.72585	120.85	>90	0-10	0-10
MAN	120.603	-8.54508	-3.16036	8	5	-9.36338	120.6	>90	0-10	0-10
MAN	120.36	-9.05272	-3.3556	9	5	-10.0009	120.36	>90	0-10	0-10
MAN	120.116	-9.55962	-3.55144	10	5	-10.6384	120.12	>90	0-10	0-10
MAN	119.871	-10.0658	-3.74788	11	5	-11.276	119.87	>90	0-10	10-20
MAN	119.626	-10.5712	-3.94492	12	5	-11.9135	119.63	>90	0-10	10-20
MAN	119.38	-11.0758	-4.14258	13	5	-12.551	119.38	>90	0-10	10-20
MAN	119.133	-11.5797	-4.34084	14	5	-13.1886	119.13	>90	0-10	10-20
MAN	118.885	-12.0828	-4.53971	15	5	-13.8261	118.89	>90	0-10	10-20
MAN	118.637	-12.5852	-4.7392	16	5	-14.4636	118.64	>90	0-10	10-20
MAN	118.388	-13.0868	-4.93931	17	5	-15.1012	118.39	>90	0-10	10-20
MAN	118.138	-13.5876	-5.14004	18	5	-15.7387	118.14	>90	0-10	10-20
MAN	117.887	-14.0876	-5.34139	19	5	-16.3762	117.89	>90	0-10	10-20
MAN	117.635	-14.5869	-5.54337	20	5	-17.0138	117.64	>90	0-10	10-20
MAN	117.383	-15.0854	-5.74598	21	5	-17.6513	117.38	>90	0-10	10-20
MAN	117.13	-15.5831	-5.94923	22	5	-18.2888	117.13	>90	0-10	10-20
MAN	116.876	-16.08	-6.15311	23	5	-18.9264	116.88	>90	0-10	10-20
MAN	116.621	-16.5761	-6.35763	24	5	-19.5639	116.62	>90	0-10	10-20
MAN	116.366	-17.0714	-6.56279	25	5	-20.2014	116.37	>90	0-10	10-20
MAN	116.11	-17.5659	-6.76859	26	5	-20.839	116.11	>90	0-10	10-20
MAN	115.852	-18.0596	-6.97505	27	5	-21.4765	115.85	>90	0-10	10-20
MAN	115.594	-18.5525	-7.18215	28	5	-22.114	115.59	>90	0-10	10-20
MAN	115.336	-19.0445	-7.38991	29	5	-22.7515	115.34	>90	0-10	10-20
MAN	115.076	-19.5358	-7.59833	30	5	-23.3891	115.08	>90	0-10	10-20
MAN	114.816	-20.0262	-7.8074	31	5	-24.0266	114.82	>90	0-10	20-30
MAN	114.555	-20.5159	-8.01714	32	5	-24.6641	114.55	>90	0-10	20-30
MAN	114.293	-21.0046	-8.22755	33	5	-25.3017	114.29	>90	0-10	20-30
MAN	114.03	-21.4926	-8.43863	34	5	-25.9392	114.03	>90	0-10	20-30
MAN	113.766	-21.9797	-8.65038	35	5	-26.5767	113.77	>90	0-10	20-30
MAN	113.501	-22.466	-8.86281	36	5	-27.2143	113.5	>90	0-10	20-30
MAN	113.236	-22.9514	-9.07591	37	5	-27.8518	113.24	>90	0-10	20-30
MAN	112.97	-23.436	-9.2897	38	5	-28.4893	112.97	>90	0-10	20-30
MAN	112.703	-23.9197	-9.50418	39	5	-29.1269	112.7	>90	0-10	20-30
MAN	112.435	-24.4026	-9.71934	40	5	-29.7644	112.43	>90	0-10	20-30
MAN	112.166	-24.8846	-9.9352	41	5	-30.4019	112.17	>90	0-10	20-30
MAN	111.896	-25.3657	-10.1518	42	5	-31.0395	111.9	>90	10-20	20-30
MAN	111.626	-25.846	-10.369	43	5	-31.677	111.63	>90	10-20	20-30
MAN	111.354	-26.3254	-10.587	44	5	-32.3145	111.35	>90	10-20	20-30
MAN	111.082	-26.8039	-10.8056	45	5	-32.9521	111.08	>90	10-20	20-30
MAN	110.809	-27.2815	-11.025	46	5	-33.5896	110.81	>90	10-20	20-30
MAN	110.535	-27.7583	-11.2451	47	5	-34.2271	110.53	>90	10-20	20-30
MAN	110.26	-28.2341	-11.4659	48	5	-34.8647	110.26	>90	10-20	20-30
MAN	109.984	-28.7091	-11.6874	49	5	-35.5022	109.98	>90	10-20	20-30
MAN	109.707	-29.1831	-11.9097	50	5	-36.1397	109.71	>90	10-20	20-30
MAN	109.429	-29.6563	-12.1326	51	5	-36.7772	109.43	>90	10-20	20-30
MAN	109.151	-30.1285	-12.3563	52	5	-37.4148	109.15	>90	10-20	30-40
MAN	108.871	-30.5999	-12.5808	53	5	-38.0523	108.87	>90	10-20	30-40
MAN	108.591	-31.0703	-12.806	54	5	-38.6898	108.59	>90	10-20	30-40
MAN	108.309	-31.5398	-13.0319	55	5	-39.3274	108.31	>90	10-20	30-40
MAN	108.027	-32.0083	-13.2585	56	5	-39.9649	108.03	>90	10-20	30-40
MAN	107.744	-32.476	-13.486	57	5	-40.6024	107.74	>90	10-20	30-40
MAN	107.46	-32.9427	-13.7141	58	5	-41.24	107.46	>90	10-20	30-40
MAN	107.175	-33.4084	-13.943	59	5	-41.8775	107.17	>90	10-20	30-40
MAN	106.888	-33.8732	-14.1727	60	5	-42.515	106.89	>90	10-20	30-40
MAN	106.601	-34.3371	-14.4032	61	5	-43.1526	106.6	>90	10-20	30-40
MAN	106.314	-34.8	-14.6344	62	5	-43.7901	106.31	>90	10-20	30-40
MAN	106.025	-35.2619	-14.8664	63	5	-44.4276	106.02	>90	10-20	30-40
MAN	105.735	-35.7229	-15.0991	64	5	-45.0652	105.73	>90	10-20	30-40
MAN	105.444	-36.1829	-15.3327	65	5	-45.7027	105.44	>90	10-20	30-40
MAN	105.152	-36.642	-15.567	66	5	-46.3402	105.15	>90	10-20	30-40
MAN	104.859	-37.1	-15.8021	67	5	-46.9778	104.86	>90	10-20	30-40
MAN	104.565	-37.5571	-16.038	68	5	-47.6153	104.57	>90	10-20	30-40
MAN	104.271	-38.0132	-16.2747	69	5	-48.2528	104.27	>90	10-20	30-40
MAN	103.975	-38.4683	-16.5122	70	5	-48.8903	103.97	>90	10-20	30-40
MAN	103.678	-38.9224	-16.7505	71	5	-49.5279	103.68	>90	10-20	30-40
MAN	103.38	-39.3755	-16.9897	72	5	-50.1654	103.38	>90	10-20	30-40
MAN	103.082	-39.8275	-17.2296	73	5	-50.8029	103.08	>90	10-20	30-40
MAN	102.782	-40.2786	-17.4703	74	5	-51.4405	102.78	>90	10-20	40-50
MAN	102.481	-40.7286	-17.7119	75	5	-52.078	102.48	>90	10-20	40-50
MAN	102.179	-41.1777	-17.9543	76	5	-52.7155	102.18	>90	10-20	40-50
MAN	101.876	-41.6256	-18.1975	77	5	-53.3531	101.88	>90	10-20	40-50
MAN	101.572	-42.0726	-18.4415	78	5	-53.9906	101.57	>90	10-20	40-50
MAN	101.267	-42.5185	-18.6864	79	5	-54.6281	101.27	>90	10-20	40-50
MAN	100.961	-42.9634	-18.9321	80	5	-55.2657	100.96	>90	10-20	40-50
MAN	100.654	-43.4072	-19.1787	81	5	-55.9032	100.65	>90	10-20	40-50
MAN	100.346	-43.8499	-19.4261	82	5	-56.5407	100.35	>90	10-20	40-50
MAN	100.037	-44.2916	-19.6744	83	5	-57.1783	100.04	>90	10-20	40-50
MAN	99.7265	-44.7323	-19.9235	84	5	-57.8158	99.73	>90	10-20	40-50
MAN	99.4151	-45.1718	-20.1735	85	5	-58.4533	99.42	>90	20-30	40-50
MAN	99.1027	-45.6103	-20.4244	86	5	-59.0909	99.1	>90	20-30	40-50
MAN	98.7892	-46.0477	-20.6761	87	5	-59.7284	98.79	>90	20-30	40-50
MAN	98.4746	-46.484	-20.9287	88	5	-60.3659	98.47	>90	20-30	40-50
MAN	98.1589	-46.9192	-21.1822	89	5	-61.0035	98.16	>90	20-30	40-50
MAN	97.8421	-47.3533	-21.4366	90	5	-61.641	97.84	>90	20-30	40-50
MAN	97.5242	-47.7863	-21.6919	91	5	-62.2785	97.52	>90	20-30	40-50
MAN	97.2052	-48.2181	-21.948	92	5	-62.916	97.21	>90	20-30	40-50
MAN	96.885	-48.6489	-22.2051	93	5	-63.5536	96.89	>90	20-30	40-50
MAN	96.5637	-49.0785	-22.4631	94	5	-64.1911	96.56	>90	20-30	40-50
MAN	96.2413	-49.507	-22.722	95	5	-64.8286	96.24	>90	20-30	40-50
MAN	95.9178	-49.9344	-22.9818	96	5	-65.4662	95.92	>90	20-30	40-50
MAN	95.5931	-50.3606	-23.2425	97	5	-66.1037	95.59	>90	20-30	50-60
MAN	95.2672	-50.7857	-23.5041	98	5	-66.7412	95.27	>90	20-30	50-60
MAN	94.9402	-51.2096	-23.7667	99	5	-67.3788	94.94	>90	20-30	50-60
MAN	94.6121	-51.6324	-24.0302	100	5	-68.0163	94.61	>90	20-30	50-60
MAN	122.112	-5.34271	-1.94869	0	6	-5.11575	122.11	>90	0-10	0-10
MAN	121.874	-5.85495	-2.14023	1	6	-5.75328	121.87	>90	0-10	0-10
MAN	121.634	-6.36647	-2.33236	2	6	-6.39082	121.63	>90	0-10	0-10
MAN	121.394	-6.87726	-2.52507	3	6	-7.02835	121.39	>90	0-10	0-10
MAN	121.154	-7.38732	-2.71837	4	6	-7.66588	121.15	>90	0-10	0-10
MAN	120.912	-7.89664	-2.91225	5	6	-8.30341	120.91	>90	0-10	0-10
MAN	120.67	-8.40523	-3.10673	6	6	-8.94094	120.67	>90	0-10	0-10
MAN	120.427	-8.91308	-3.30181	7	6	-9.57847	120.43	>90	0-10	0-10
MAN	120.183	-9.42019	-3.49748	8	6	-10.216	120.18	>90	0-10	0-10
MAN	119.939	-9.92654	-3.69376	9	6	-10.8535	119.94	>90	0-10	0-10
MAN	119.694	-10.4322	-3.89063	10	6	-11.4911	119.69	>90	0-10	10-20
MAN	119.448	-10.937	-4.08812	11	6	-12.1286	119.45	>90	0-10	10-20
MAN	119.201	-11.4411	-4.28621	12	6	-12.7661	119.2	>90	0-10	10-20
MAN	118.954	-11.9444	-4.48492	13	6	-13.4037	118.95	>90	0-10	10-20
MAN	118.705	-12.447	-4.68424	14	6	-14.0412	118.71	>90	0-10	10-20
MAN	118.456	-12.9488	-4.88417	15	6	-14.6787	118.46	>90	0-10	10-20
MAN	118.207	-13.4498	-5.08473	16	6	-15.3163	118.21	>90	0-10	10-20
MAN	117.956	-13.9501	-5.28591	17	6	-15.9538	117.96	>90	0-10	10-20
MAN	117.705	-14.4496	-5.48772	18	6	-16.5913	117.7	>90	0-10	10-20
MAN	117.453	-14.9483	-5.69016	19	6	-17.2289	117.45	>90	0-10	10-20
MAN	117.2	-15.4462	-5.89323	20	6	-17.8664	117.2	>90	0-10	10-20
MAN	116.946	-15.9433	-6.09693	21	6	-18.5039	116.95	>90	0-10	10-20
MAN	116.692	-16.4396	-6.30127	22	6	-19.1415	116.69	>90	0-10	10-20
MAN	116.436	-16.9351	-6.50626	23	6	-19.779	116.44	>90	0-10	10-20
MAN	116.18	-17.4299	-6.71189	24	6	-20.4165	116.18	>90	0-10	10-20
MAN	115.923	-17.9238	-6.91816	25	6	-21.054	115.92	>90	0-10	10-20
MAN	115.666	-18.4169	-7.12509	26	6	-21.6916	115.67	>90	0-10	10-20
MAN	115.407	-18.9092	-7.33267	27	6	-22.3291	115.41	>90	0-10	10-20
MAN	115.148	-19.4007	-7.5409	28	6	-22.9666	115.15	>90	0-10	10-20
MAN	114.888	-19.8913	-7.7498	29	6	-23.6042	114.89	>90	0-10	10-20
MAN	114.627	-20.3812	-7.95935	30	6	-24.2417	114.63	>90	0-10	20-30
MAN	114.365	-20.8702	-8.16958	31	6	-24.8792	114.36	>90	0-10	20-30
MAN	114.102	-21.3584	-8.38047	32	6	-25.5168	114.1	>90	0-10	20-30
MAN	113.839	-21.8457	-8.59203	33	6	-26.1543	113.84	>90	0-10	20-30
MAN	113.574	-22.3322	-8.80428	34	6	-26.7918	113.57	>90	0-10	20-30
MAN	113.309	-22.8179	-9.01719	35	6	-27.4294	113.31	>90	0-10	20-30
MAN	113.043	-23.3027	-9.2308	36	6	-28.0669	113.04	>90	0-10	20-30
MAN	112.776	-23.7866	-9.44508	37	6	-28.7044	112.78	>90	0-10	20-30
MAN	112.509	-24.2697	-9.66006	38	6	-29.342	112.51	>90	0-10	20-30
MAN	112.24	-24.752	-9.87572	39	6	-29.9795	112.24	>90	0-10	20-30
MAN	111.97	-25.2334	-10.0921	40	6	-30.617	111.97	>90	10-20	20-30
MAN	111.7	-25.7139	-10.3091	41	6	-31.2546	111.7	>90	10-20	20-30
MAN	111.429	-26.1935	-10.5269	42	6	-31.8921	111.43	>90	10-20	20-30
MAN	111.157	-26.6723	-10.7454	43	6	-32.5296	111.16	>90	10-20	20-30
MAN	110.884	-27.1501	-10.9646	44	6	-33.1671	110.88	>90	10-20	20-30
MAN	110.61	-27.6271	-11.1844	45	6	-33.8047	110.61	>90	10-20	20-30
MAN	110.335	-28.1032	-11.4051	46	6	-34.4422	110.34	>90	10-20	20-30
MAN	110.06	-28.5784	-11.6264	47	6	-35.0797	110.06	>90	10-20	20-30
MAN	109.783	-29.0528	-11.8484	48	6	-35.7173	109.78	>90	10-20	20-30
MAN	109.506	-29.5262	-12.0712	49	6	-36.3548	109.51	>90	10-20	20-30
MAN	109.227	-29.9987	-12.2947	50	6	-36.9923	109.23	>90	10-20	20-30
MAN	108.948	-30.4702	-12.5189	51	6	-37.6299	108.95	>90	10-20	30-40
MAN	108.668	-30.9409	-12.7439	52	6	-38.2674	108.67	>90	10-20	30-40
MAN	108.387	-31.4107	-12.9696	53	6	-38.9049	108.39	>90	10-20	30-40
MAN	108.105	-31.8795	-13.1961	54	6	-39.5425	108.1	>90	10-20	30-40
MAN	107.822	-32.3474	-13.4233	55	6	-40.18	107.82	>90	10-20	30-40
MAN	107.538	-32.8143	-13.6513	56	6	-40.8175	107.54	>90	10-20	30-40
MAN	107.253	-33.2803	-13.88	57	6	-41.4551	107.25	>90	10-20	30-40
MAN	106.967	-33.7454	-14.1094	58	6	-42.0926	106.97	>90	10-20	30-40
MAN	106.681	-34.2095	-14.3397	59	6	-42.7301	106.68	>90	10-20	30-40
MAN	106.393	-34.6727	-14.5707	60	6	-43.3677	106.39	>90	10-20	30-40
MAN	106.104	-35.1349	-14.8025	61	6	-44.0052	106.1	>90	10-20	30-40
MAN	105.815	-35.5962	-15.035	62	6	-44.6427	105.81	>90	10-20	30-40
MAN	105.524	-36.0564	-15.2683	63	6	-45.2803	105.52	>90	10-20	30-40
MAN	105.232	-36.5157	-15.5024	64	6	-45.9178	105.23	>90	10-20	30-40
MAN	104.94	-36.9741	-15.7373	65	6	-46.5553	104.94	>90	10-20	30-40
MAN	104.646	-37.4314	-15.973	66	6	-47.1928	104.65	>90	10-20	30-40
MAN	104.352	-37.8878	-16.2095	67	6	-47.8304	104.35	>90	10-20	30-40
MAN	104.056	-38.3431	-16.4468	68	6	-48.4679	104.06	>90	10-20	30-40
MAN	103.76	-38.7975	-16.6849	69	6	-49.1054	103.76	>90	10-20	30-40
MAN	103.462	-39.2509	-16.9238	70	6	-49.743	103.46	>90	10-20	30-40
MAN	103.164	-39.7032	-17.1635	71	6	-50.3805	103.16	>90	10-20	30-40
MAN	102.864	-40.1546	-17.404	72	6	-51.018	102.86	>90	10-20	40-50
MAN	102.564	-40.6049	-17.6453	73	6	-51.6556	102.56	>90	10-20	40-50
MAN	102.262	-41.0542	-17.8875	74	6	-52.2931	102.26	>90	10-20	40-50
MAN	101.96	-41.5025	-18.1305	75	6	-52.9306	101.96	>90	10-20	40-50
MAN	101.656	-41.9497	-18.3743	76	6	-53.5682	101.66	>90	10-20	40-50
MAN	101.351	-42.3959	-18.6189	77	6	-54.2057	101.35	>90	10-20	40-50
MAN	101.045	-42.841	-18.8644	78	6	-54.8432	101.05	>90	10-20	40-50
MAN	100.739	-43.2851	-19.1108	79	6	-55.4808	100.74	>90	10-20	40-50
MAN	100.431	-43.7282	-19.3579	80	6	-56.1183	100.43	>90	10-20	40-50
MAN	100.122	-44.1702	-19.606	81	6	-56.7558	100.12	>90	10-20	40-50
MAN	99.812	-44.6111	-19.8549	82	6	-57.3934	99.81	>90	10-20	40-50
MAN	99.5009	-45.0509	-20.1046	83	6	-58.0309	99.5	>90	20-30	40-50
MAN	99.1888	-45.4897	-20.3553	84	6	-58.6684	99.19	>90	20-30	40-50
MAN	98.8756	-45.9274	-20.6067	85	6	-59.306	98.88	>90	20-30	40-50
MAN	98.5613	-46.364	-20.8591	86	6	-59.9435	98.56	>90	20-30	40-50
MAN	98.2459	-46.7995	-21.1124	87	6	-60.581	98.25	>90	20-30	40-50
MAN	97.9294	-47.2339	-21.3665	88	6	-61.2185	97.93	>90	20-30	40-50
MAN	97.6118	-47.6672	-21.6215	89	6	-61.8561	97.61	>90	20-30	40-50
MAN	97.2931	-48.0994	-21.8775	90	6	-62.4936	97.29	>90	20-30	40-50
MAN	96.9732	-48.5305	-22.1343	91	6	-63.1311	96.97	>90	20-30	40-50
MAN	96.6523	-48.9604	-22.392	92	6	-63.7687	96.65	>90	20-30	40-50
MAN	96.3302	-49.3892	-22.6506	93	6	-64.4062	96.33	>90	20-30	40-50
MAN	96.0069	-49.8169	-22.9102	94	6	-65.0437	96.01	>90	20-30	40-50
MAN	95.6826	-50.2434	-23.1706	95	6	-65.6813	95.68	>90	20-30	50-60
MAN	95.357	-50.6688	-23.432	96	6	-66.3188	95.36	>90	20-30	50-60
MAN	95.0304	-51.093	-23.6943	97	6	-66.9563	95.03	>90	20-30	50-60
MAN	94.7025	-51.5161	-23.9576	98	6	-67.5939	94.7	>90	20-30	50-60
MAN	94.3735	-51.938	-24.2218	99	6	-68.2314	94.37	>90	20-30	50-60
MAN	94.0433	-52.3588	-24.4869	100	6	-68.8689	94.04	>90	20-30	50-60
MAN	121.7	-6.22576	-2.27942	0	7	-5.96838	121.7	>90	0-10	0-10
MAN	121.46	-6.73675	-2.47197	1	7	-6.60591	121.46	>90	0-10	0-10
MAN	121.22	-7.24701	-2.66511	2	7	-7.24344	121.22	>90	0-10	0-10
MAN	120.979	-7.75654	-2.85883	3	7	-7.88097	120.98	>90	0-10	0-10
MAN	120.737	-8.26533	-3.05315	4	7	-8.5185	120.74	>90	0-10	0-10
MAN	120.494	-8.77339	-3.24806	5	7	-9.15604	120.49	>90	0-10	0-10
MAN	120.25	-9.2807	-3.44357	6	7	-9.79357	120.25	>90	0-10	0-10
MAN	120.006	-9.78726	-3.63968	7	7	-10.4311	120.01	>90	0-10	0-10
MAN	119.761	-10.2931	-3.83639	8	7	-11.0686	119.76	>90	0-10	10-20
MAN	119.516	-10.7981	-4.03371	9	7	-11.7062	119.52	>90	0-10	10-20
MAN	119.269	-11.3024	-4.23163	10	7	-12.3437	119.27	>90	0-10	10-20
MAN	119.022	-11.806	-4.43017	11	7	-12.9812	119.02	>90	0-10	10-20
MAN	118.774	-12.3088	-4.62932	12	7	-13.6188	118.77	>90	0-10	10-20
MAN	118.525	-12.8108	-4.82908	13	7	-14.2563	118.52	>90	0-10	10-20
MAN	118.275	-13.312	-5.02947	14	7	-14.8938	118.28	>90	0-10	10-20
MAN	118.025	-13.8125	-5.23048	15	7	-15.5314	118.03	>90	0-10	10-20
MAN	117.774	-14.3122	-5.43212	16	7	-16.1689	117.77	>90	0-10	10-20
MAN	117.522	-14.8111	-5.63438	17	7	-16.8064	117.52	>90	0-10	10-20
MAN	117.269	-15.3092	-5.83727	18	7	-17.4439	117.27	>90	0-10	10-20
MAN	117.016	-15.8066	-6.0408	19	7	-18.0815	117.02	>90	0-10	10-20
MAN	116.762	-16.3031	-6.24497	20	7	-18.719	116.76	>90	0-10	10-20
MAN	116.507	-16.7988	-6.44978	21	7	-19.3565	116.51	>90	0-10	10-20
MAN	116.251	-17.2938	-6.65523	22	7	-19.9941	116.25	>90	0-10	10-20
MAN	115.994	-17.7879	-6.86132	23	7	-20.6316	115.99	>90	0-10	10-20
MAN	115.737	-18.2813	-7.06807	24	7	-21.2691	115.74	>90	0-10	10-20
MAN	115.478	-18.7738	-7.27547	25	7	-21.9067	115.48	>90	0-10	10-20
MAN	115.219	-19.2655	-7.48352	26	7	-22.5442	115.22	>90	0-10	10-20
MAN	114.959	-19.7564	-7.69224	27	7	-23.1817	114.96	>90	0-10	10-20
MAN	114.698	-20.2465	-7.90161	28	7	-23.8193	114.7	>90	0-10	20-30
MAN	114.437	-20.7357	-8.11165	29	7	-24.4568	114.44	>90	0-10	20-30
MAN	114.174	-21.2241	-8.32236	30	7	-25.0943	114.17	>90	0-10	20-30
MAN	113.911	-21.7117	-8.53374	31	7	-25.7319	113.91	>90	0-10	20-30
MAN	113.647	-22.1984	-8.74579	32	7	-26.3694	113.65	>90	0-10	20-30
MAN	113.382	-22.6843	-8.95853	33	7	-27.0069	113.38	>90	0-10	20-30
MAN	113.116	-23.1693	-9.17194	34	7	-27.6445	113.12	>90	0-10	20-30
MAN	112.85	-23.6535	-9.38604	35	7	-28.282	112.85	>90	0-10	20-30
MAN	112.582	-24.1369	-9.60082	36	7	-28.9195	112.58	>90	0-10	20-30
MAN	112.314	-24.6194	-9.8163	37	7	-29.5571	112.31	>90	0-10	20-30
MAN	112.045	-25.101	-10.0325	38	7	-30.1946	112.04	>90	10-20	20-30
MAN	111.775	-25.5817	-10.2493	39	7	-30.8321	111.77	>90	10-20	20-30
MAN	111.504	-26.0616	-10.4669	40	7	-31.4696	111.5	>90	10-20	20-30
MAN	111.232	-26.5406	-10.6852	41	7	-32.1072	111.23	>90	10-20	20-30
MAN	110.959	-27.0187	-10.9042	42	7	-32.7447	110.96	>90	10-20	20-30
MAN	110.686	-27.4959	-11.1239	43	7	-33.3822	110.69	>90	10-20	20-30
MAN	110.411	-27.9723	-11.3443	44	7	-34.0198	110.41	>90	10-20	20-30
MAN	110.136	-28.4477	-11.5654	45	7	-34.6573	110.14	>90	10-20	20-30
MAN	109.859	-28.9223	-11.7872	46	7	-35.2948	109.86	>90	10-20	20-30
MAN	109.582	-29.396	-12.0098	47	7	-35.9324	109.58	>90	10-20	20-30
MAN	109.304	-29.8687	-12.2331	48	7	-36.5699	109.3	>90	10-20	20-30
MAN	109.025	-30.3405	-12.4571	49	7	-37.2074	109.03	>90	10-20	30-40
MAN	108.745	-30.8115	-12.6819	50	7	-37.845	108.75	>90	10-20	30-40
MAN	108.464	-31.2815	-12.9074	51	7	-38.4825	108.46	>90	10-20	30-40
MAN	108.182	-31.7505	-13.1337	52	7	-39.12	108.18	>90	10-20	30-40
MAN	107.9	-32.2187	-13.3607	53	7	-39.7576	107.9	>90	10-20	30-40
MAN	107.616	-32.6859	-13.5884	54	7	-40.3951	107.62	>90	10-20	30-40
MAN	107.332	-33.1522	-13.8169	55	7	-41.0326	107.33	>90	10-20	30-40
MAN	107.046	-33.6175	-14.0462	56	7	-41.6702	107.05	>90	10-20	30-40
MAN	106.76	-34.0819	-14.2762	57	7	-42.3077	106.76	>90	10-20	30-40
MAN	106.472	-34.5453	-14.507	58	7	-42.9452	106.47	>90	10-20	30-40
MAN	106.184	-35.0078	-14.7386	59	7	-43.5828	106.18	>90	10-20	30-40
MAN	105.894	-35.4693	-14.9709	60	7	-44.2203	105.89	>90	10-20	30-40
MAN	105.604	-35.9299	-15.204	61	7	-44.8578	105.6	>90	10-20	30-40
MAN	105.313	-36.3894	-15.4379	62	7	-45.4953	105.31	>90	10-20	30-40
MAN	105.021	-36.848	-15.6726	63	7	-46.1329	105.02	>90	10-20	30-40
MAN	104.727	-37.3056	-15.9081	64	7	-46.7704	104.73	>90	10-20	30-40
MAN	104.433	-37.7623	-16.1444	65	7	-47.4079	104.43	>90	10-20	30-40
MAN	104.138	-38.2179	-16.3814	66	7	-48.0455	104.14	>90	10-20	30-40
MAN	103.842	-38.6725	-16.6193	67	7	-48.683	103.84	>90	10-20	30-40
MAN	103.544	-39.1262	-16.8579	68	7	-49.3205	103.54	>90	10-20	30-40
MAN	103.246	-39.5788	-17.0974	69	7	-49.9581	103.25	>90	10-20	30-40
MAN	102.947	-40.0304	-17.3377	70	7	-50.5956	102.95	>90	10-20	40-50
MAN	102.647	-40.481	-17.5788	71	7	-51.2331	102.65	>90	10-20	40-50
MAN	102.345	-40.9306	-17.8207	72	7	-51.8707	102.35	>90	10-20	40-50
MAN	102.043	-41.3792	-18.0635	73	7	-52.5082	102.04	>90	10-20	40-50
MAN	101.74	-41.8267	-18.3071	74	7	-53.1457	101.74	>90	10-20	40-50
MAN	101.435	-42.2732	-18.5515	75	7	-53.7833	101.44	>90	10-20	40-50
MAN	101.13	-42.7186	-18.7968	76	7	-54.4208	101.13	>90	10-20	40-50
MAN	100.823	-43.163	-19.0429	77	7	-55.0583	100.82	>90	10-20	40-50
MAN	100.516	-43.6064	-19.2898	78	7	-55.6959	100.52	>90	10-20	40-50
MAN	100.207	-44.0486	-19.5376	79	7	-56.3334	100.21	>90	10-20	40-50
MAN	99.8974	-44.4899	-19.7863	80	7	-56.9709	99.9	>90	10-20	40-50
MAN	99.5867	-44.93	-20.0358	81	7	-57.6084	99.59	>90	20-30	40-50
MAN	99.2748	-45.3691	-20.2862	82	7	-58.246	99.27	>90	20-30	40-50
MAN	98.9619	-45.8071	-20.5374	83	7	-58.8835	98.96	>90	20-30	40-50
MAN	98.6479	-46.244	-20.7896	84	7	-59.521	98.65	>90	20-30	40-50
MAN	98.3328	-46.6798	-21.0426	85	7	-60.1586	98.33	>90	20-30	40-50
MAN	98.0166	-47.1145	-21.2965	86	7	-60.7961	98.02	>90	20-30	40-50
MAN	97.6993	-47.5481	-21.5513	87	7	-61.4336	97.7	>90	20-30	40-50
MAN	97.3809	-47.9806	-21.8069	88	7	-62.0712	97.38	>90	20-30	40-50
MAN	97.0614	-48.4119	-22.0635	89	7	-62.7087	97.06	>90	20-30	40-50
MAN	96.7407	-48.8422	-22.321	90	7	-63.3462	96.74	>90	20-30	40-50
MAN	96.4189	-49.2713	-22.5794	91	7	-63.9838	96.42	>90	20-30	40-50
MAN	96.096	-49.6993	-22.8387	92	7	-64.6213	96.1	>90	20-30	40-50
MAN	95.772	-50.1261	-23.0989	93	7	-65.2588	95.77	>90	20-30	50-60
MAN	95.4467	-50.5519	-23.36	94	7	-65.8964	95.45	>90	20-30	50-60
MAN	95.1204	-50.9764	-23.622	95	7	-66.5339	95.12	>90	20-30	50-60
MAN	94.7929	-51.3998	-23.885	96	7	-67.1714	94.79	>90	20-30	50-60
MAN	94.4642	-51.822	-24.149	97	7	-67.809	94.46	>90	20-30	50-60
MAN	94.1343	-52.2431	-24.4138	98	7	-68.4465	94.13	>90	20-30	50-60
MAN	93.8033	-52.663	-24.6796	99	7	-69.084	93.8	>90	20-30	50-60
MAN	93.471	-53.0817	-24.9464	100	7	-69.7216	93.47	>90	20-30	50-60
MAN	121.286	-7.10665	-2.61189	0	8	-6.821	121.29	>90	0-10	0-10
MAN	121.045	-7.61638	-2.80546	1	8	-7.45853	121.05	>90	0-10	0-10
MAN	120.803	-8.12538	-2.99961	2	8	-8.09607	120.8	>90	0-10	0-10
MAN	120.561	-8.63363	-3.19436	3	8	-8.7336	120.56	>90	0-10	0-10
MAN	120.318	-9.14115	-3.3897	4	8	-9.37113	120.32	>90	0-10	0-10
MAN	120.074	-9.64792	-3.58564	5	8	-10.0087	120.07	>90	0-10	0-10
MAN	119.829	-10.1539	-3.78219	6	8	-10.6462	119.83	>90	0-10	10-20
MAN	119.583	-10.6592	-3.97934	7	8	-11.2837	119.58	>90	0-10	10-20
MAN	119.337	-11.1637	-4.1771	8	8	-11.9213	119.34	>90	0-10	10-20
MAN	119.09	-11.6675	-4.37546	9	8	-12.5588	119.09	>90	0-10	10-20
MAN	118.842	-12.1705	-4.57445	10	8	-13.1963	118.84	>90	0-10	10-20
MAN	118.594	-12.6727	-4.77404	11	8	-13.8339	118.59	>90	0-10	10-20
MAN	118.344	-13.1741	-4.97426	12	8	-14.4714	118.34	>90	0-10	10-20
MAN	118.094	-13.6748	-5.1751	13	8	-15.1089	118.09	>90	0-10	10-20
MAN	117.843	-14.1747	-5.37656	14	8	-15.7464	117.84	>90	0-10	10-20
MAN	117.591	-14.6739	-5.57865	15	8	-16.384	117.59	>90	0-10	10-20
MAN	117.339	-15.1722	-5.78137	16	8	-17.0215	117.34	>90	0-10	10-20
MAN	117.086	-15.6698	-5.98472	17	8	-17.659	117.09	>90	0-10	10-20
MAN	116.832	-16.1665	-6.18872	18	8	-18.2966	116.83	>90	0-10	10-20
MAN	116.577	-16.6625	-6.39335	19	8	-18.9341	116.58	>90	0-10	10-20
MAN	116.321	-17.1576	-6.59862	20	8	-19.5716	116.32	>90	0-10	10-20
MAN	116.065	-17.652	-6.80454	21	8	-20.2092	116.06	>90	0-10	10-20
MAN	115.807	-18.1456	-7.01111	22	8	-20.8467	115.81	>90	0-10	10-20
MAN	115.549	-18.6383	-7.21832	23	8	-21.4842	115.55	>90	0-10	10-20
MAN	115.291	-19.1303	-7.4262	24	8	-22.1218	115.29	>90	0-10	10-20
MAN	115.031	-19.6214	-7.63473	25	8	-22.7593	115.03	>90	0-10	10-20
MAN	114.77	-20.1117	-7.84392	26	8	-23.3968	114.77	>90	0-10	20-30
MAN	114.509	-20.6011	-8.05378	27	8	-24.0344	114.51	>90	0-10	20-30
MAN	114.247	-21.0898	-8.2643	28	8	-24.6719	114.25	>90	0-10	20-30
MAN	113.984	-21.5776	-8.4755	29	8	-25.3094	113.98	>90	0-10	20-30
MAN	113.72	-22.0645	-8.68737	30	8	-25.947	113.72	>90	0-10	20-30
MAN	113.455	-22.5507	-8.89991	31	8	-26.5845	113.46	>90	0-10	20-30
MAN	113.19	-23.0359	-9.11314	32	8	-27.222	113.19	>90	0-10	20-30
MAN	112.923	-23.5204	-9.32704	33	8	-27.8596	112.92	>90	0-10	20-30
MAN	112.656	-24.0039	-9.54164	34	8	-28.4971	112.66	>90	0-10	20-30
MAN	112.388	-24.4867	-9.75693	35	8	-29.1346	112.39	>90	0-10	20-30
MAN	112.119	-24.9685	-9.97291	36	8	-29.7721	112.12	>90	0-10	20-30
MAN	111.849	-25.4495	-10.1896	37	8	-30.4097	111.85	>90	10-20	20-30
MAN	111.578	-25.9296	-10.407	38	8	-31.0472	111.58	>90	10-20	20-30
MAN	111.307	-26.4089	-10.625	39	8	-31.6847	111.31	>90	10-20	20-30
MAN	111.034	-26.8872	-10.8438	40	8	-32.3223	111.03	>90	10-20	20-30
MAN	110.761	-27.3647	-11.0633	41	8	-32.9598	110.76	>90	10-20	20-30
MAN	110.487	-27.8413	-11.2835	42	8	-33.5973	110.49	>90	10-20	20-30
MAN	110.212	-28.317	-11.5045	43	8	-34.2349	110.21	>90	10-20	20-30
MAN	109.935	-28.7918	-11.7261	44	8	-34.8724	109.94	>90	10-20	20-30
MAN	109.659	-29.2657	-11.9485	45	8	-35.5099	109.66	>90	10-20	20-30
MAN	109.381	-29.7387	-12.1716	46	8	-36.1475	109.38	>90	10-20	20-30
MAN	109.102	-30.2108	-12.3954	47	8	-36.785	109.1	>90	10-20	30-40
MAN	108.822	-30.6819	-12.62	48	8	-37.4225	108.82	>90	10-20	30-40
MAN	108.542	-31.1522	-12.8453	49	8	-38.0601	108.54	>90	10-20	30-40
MAN	108.26	-31.6215	-13.0713	50	8	-38.6976	108.26	>90	10-20	30-40
MAN	107.978	-32.0899	-13.2981	51	8	-39.3351	107.98	>90	10-20	30-40
MAN	107.694	-32.5574	-13.5257	52	8	-39.9727	107.69	>90	10-20	30-40
MAN	107.41	-33.0239	-13.754	53	8	-40.6102	107.41	>90	10-20	30-40
MAN	107.125	-33.4895	-13.983	54	8	-41.2477	107.12	>90	10-20	30-40
MAN	106.839	-33.9542	-14.2129	55	8	-41.8852	106.84	>90	10-20	30-40
MAN	106.551	-34.4179	-14.4434	56	8	-42.5228	106.55	>90	10-20	30-40
MAN	106.263	-34.8806	-14.6748	57	8	-43.1603	106.26	>90	10-20	30-40
MAN	105.974	-35.3424	-14.9069	58	8	-43.7978	105.97	>90	10-20	30-40
MAN	105.684	-35.8032	-15.1398	59	8	-44.4354	105.68	>90	10-20	30-40
MAN	105.393	-36.263	-15.3735	60	8	-45.0729	105.39	>90	10-20	30-40
MAN	105.101	-36.7219	-15.608	61	8	-45.7104	105.1	>90	10-20	30-40
MAN	104.808	-37.1798	-15.8432	62	8	-46.348	104.81	>90	10-20	30-40
MAN	104.514	-37.6367	-16.0792	63	8	-46.9855	104.51	>90	10-20	30-40
MAN	104.219	-38.0926	-16.3161	64	8	-47.623	104.22	>90	10-20	30-40
MAN	103.923	-38.5475	-16.5537	65	8	-48.2606	103.92	>90	10-20	30-40
MAN	103.626	-39.0014	-16.7922	66	8	-48.8981	103.63	>90	10-20	30-40
MAN	103.328	-39.4543	-17.0314	67	8	-49.5356	103.33	>90	10-20	30-40
MAN	103.029	-39.9062	-17.2715	68	8	-50.1732	103.03	>90	10-20	30-40
MAN	102.729	-40.3571	-17.5124	69	8	-50.8107	102.73	>90	10-20	40-50
MAN	102.428	-40.807	-17.7541	70	8	-51.4482	102.43	>90	10-20	40-50
MAN	102.126	-41.2558	-17.9966	71	8	-52.0858	102.13	>90	10-20	40-50
MAN	101.823	-41.7036	-18.24	72	8	-52.7233	101.82	>90	10-20	40-50
MAN	101.519	-42.1504	-18.4842	73	8	-53.3608	101.52	>90	10-20	40-50
MAN	101.214	-42.5961	-18.7292	74	8	-53.9984	101.21	>90	10-20	40-50
MAN	100.908	-43.0408	-18.9751	75	8	-54.6359	100.91	>90	10-20	40-50
MAN	100.6	-43.4845	-19.2218	76	8	-55.2734	100.6	>90	10-20	40-50
MAN	100.292	-43.927	-19.4693	77	8	-55.9109	100.29	>90	10-20	40-50
MAN	99.9827	-44.3685	-19.7178	78	8	-56.5485	99.98	>90	10-20	40-50
MAN	99.6723	-44.809	-19.967	79	8	-57.186	99.67	>90	10-20	40-50
MAN	99.3608	-45.2483	-20.2172	80	8	-57.8235	99.36	>90	20-30	40-50
MAN	99.0481	-45.6866	-20.4682	81	8	-58.4611	99.05	>90	20-30	40-50
MAN	98.7344	-46.1238	-20.7201	82	8	-59.0986	98.73	>90	20-30	40-50
MAN	98.4197	-46.5599	-20.9729	83	8	-59.7361	98.42	>90	20-30	40-50
MAN	98.1038	-46.9949	-21.2265	84	8	-60.3737	98.1	>90	20-30	40-50
MAN	97.7868	-47.4288	-21.481	85	8	-61.0112	97.79	>90	20-30	40-50
MAN	97.4687	-47.8616	-21.7365	86	8	-61.6487	97.47	>90	20-30	40-50
MAN	97.1494	-48.2933	-21.9928	87	8	-62.2863	97.15	>90	20-30	40-50
MAN	96.8291	-48.7239	-22.25	88	8	-62.9238	96.83	>90	20-30	40-50
MAN	96.5076	-49.1533	-22.5082	89	8	-63.5613	96.51	>90	20-30	40-50
MAN	96.185	-49.5816	-22.7672	90	8	-64.1989	96.19	>90	20-30	40-50
MAN	95.8613	-50.0088	-23.0272	91	8	-64.8364	95.86	>90	20-30	50-60
MAN	95.5364	-50.4348	-23.288	92	8	-65.4739	95.54	>90	20-30	50-60
MAN	95.2103	-50.8597	-23.5498	93	8	-66.1115	95.21	>90	20-30	50-60
MAN	94.8831	-51.2834	-23.8126	94	8	-66.749	94.88	>90	20-30	50-60
MAN	94.5547	-51.7059	-24.0762	95	8	-67.3865	94.55	>90	20-30	50-60
MAN	94.2252	-52.1273	-24.3408	96	8	-68.0241	94.23	>90	20-30	50-60
MAN	93.8945	-52.5475	-24.6064	97	8	-68.6616	93.89	>90	20-30	50-60
MAN	93.5626	-52.9666	-24.8729	98	8	-69.2991	93.56	>90	20-30	50-60
MAN	93.2295	-53.3844	-25.1404	99	8	-69.9366	93.23	>90	20-30	50-60
MAN	92.8952	-53.801	-25.4088	100	8	-70.5742	92.9	>90	20-30	50-60
MAN	120.87	-7.98536	-2.94612	0	9	-7.67363	120.87	>90	0-10	0-10
MAN	120.628	-8.49382	-3.1407	1	9	-8.31116	120.63	>90	0-10	0-10
MAN	120.385	-9.00154	-3.33588	2	9	-8.94869	120.38	>90	0-10	0-10
MAN	120.141	-9.50852	-3.53166	3	9	-9.58622	120.14	>90	0-10	0-10
MAN	119.896	-10.0147	-3.72804	4	9	-10.2238	119.9	>90	0-10	10-20
MAN	119.651	-10.5202	-3.92502	5	9	-10.8613	119.65	>90	0-10	10-20
MAN	119.405	-11.0249	-4.12261	6	9	-11.4988	119.4	>90	0-10	10-20
MAN	119.158	-11.5289	-4.32081	7	9	-12.1364	119.16	>90	0-10	10-20
MAN	118.91	-12.0321	-4.51962	8	9	-12.7739	118.91	>90	0-10	10-20
MAN	118.662	-12.5345	-4.71905	9	9	-13.4114	118.66	>90	0-10	10-20
MAN	118.413	-13.0362	-4.91909	10	9	-14.0489	118.41	>90	0-10	10-20
MAN	118.163	-13.5371	-5.11976	11	9	-14.6865	118.16	>90	0-10	10-20
MAN	117.912	-14.0372	-5.32105	12	9	-15.324	117.91	>90	0-10	10-20
MAN	117.661	-14.5366	-5.52297	13	9	-15.9615	117.66	>90	0-10	10-20
MAN	117.409	-15.0351	-5.72551	14	9	-16.5991	117.41	>90	0-10	10-20
MAN	117.156	-15.5329	-5.92869	15	9	-17.2366	117.16	>90	0-10	10-20
MAN	116.902	-16.0299	-6.13251	16	9	-17.8741	116.9	>90	0-10	10-20
MAN	116.647	-16.5261	-6.33696	17	9	-18.5117	116.65	>90	0-10	10-20
MAN	116.392	-17.0214	-6.54206	18	9	-19.1492	116.39	>90	0-10	10-20
MAN	116.135	-17.516	-6.7478	19	9	-19.7867	116.14	>90	0-10	10-20
MAN	115.878	-18.0098	-6.95419	20	9	-20.4243	115.88	>90	0-10	10-20
MAN	115.621	-18.5028	-7.16123	21	9	-21.0618	115.62	>90	0-10	10-20
MAN	115.362	-18.9949	-7.36892	22	9	-21.6993	115.36	>90	0-10	10-20
MAN	115.102	-19.4863	-7.57727	23	9	-22.3369	115.1	>90	0-10	10-20
MAN	114.842	-19.9768	-7.78628	24	9	-22.9744	114.84	>90	0-10	10-20
MAN	114.581	-20.4665	-7.99596	25	9	-23.6119	114.58	>90	0-10	20-30
MAN	114.319	-20.9554	-8.2063	26	9	-24.2495	114.32	>90	0-10	20-30
MAN	114.056	-21.4434	-8.41731	27	9	-24.887	114.06	>90	0-10	20-30
MAN	113.793	-21.9306	-8.62899	28	9	-25.5245	113.79	>90	0-10	20-30
MAN	113.528	-22.4169	-8.84135	29	9	-26.162	113.53	>90	0-10	20-30
MAN	113.263	-22.9025	-9.05438	30	9	-26.7996	113.26	>90	0-10	20-30
MAN	112.997	-23.3871	-9.2681	31	9	-27.4371	113	>90	0-10	20-30
MAN	112.73	-23.8709	-9.48251	32	9	-28.0746	112.73	>90	0-10	20-30
MAN	112.462	-24.3539	-9.69761	33	9	-28.7122	112.46	>90	0-10	20-30
MAN	112.193	-24.836	-9.91339	34	9	-29.3497	112.19	>90	0-10	20-30
MAN	111.923	-25.3172	-10.1299	35	9	-29.9872	111.92	>90	10-20	20-30
MAN	111.653	-25.7976	-10.3471	36	9	-30.6248	111.65	>90	10-20	20-30
MAN	111.382	-26.277	-10.5649	37	9	-31.2623	111.38	>90	10-20	20-30
MAN	111.109	-26.7556	-10.7835	38	9	-31.8998	111.11	>90	10-20	20-30
MAN	110.836	-27.2334	-11.0028	39	9	-32.5374	110.84	>90	10-20	20-30
MAN	110.562	-27.7102	-11.2229	40	9	-33.1749	110.56	>90	10-20	20-30
MAN	110.287	-28.1862	-11.4436	41	9	-33.8124	110.29	>90	10-20	20-30
MAN	110.012	-28.6612	-11.665	42	9	-34.45	110.01	>90	10-20	20-30
MAN	109.735	-29.1354	-11.8872	43	9	-35.0875	109.73	>90	10-20	20-30
MAN	109.457	-29.6086	-12.1101	44	9	-35.725	109.46	>90	10-20	20-30
MAN	109.179	-30.0809	-12.3337	45	9	-36.3626	109.18	>90	10-20	30-40
MAN	108.899	-30.5524	-12.5581	46	9	-37.0001	108.9	>90	10-20	30-40
MAN	108.619	-31.0229	-12.7832	47	9	-37.6376	108.62	>90	10-20	30-40
MAN	108.338	-31.4925	-13.0091	48	9	-38.2752	108.34	>90	10-20	30-40
MAN	108.056	-31.9611	-13.2356	49	9	-38.9127	108.06	>90	10-20	30-40
MAN	107.772	-32.4288	-13.463	50	9	-39.5502	107.77	>90	10-20	30-40
MAN	107.488	-32.8956	-13.6911	51	9	-40.1877	107.49	>90	10-20	30-40
MAN	107.203	-33.3615	-13.9199	52	9	-40.8253	107.2	>90	10-20	30-40
MAN	106.917	-33.8264	-14.1495	53	9	-41.4628	106.92	>90	10-20	30-40
MAN	106.63	-34.2903	-14.3799	54	9	-42.1003	106.63	>90	10-20	30-40
MAN	106.343	-34.7533	-14.611	55	9	-42.7379	106.34	>90	10-20	30-40
MAN	106.054	-35.2154	-14.8429	56	9	-43.3754	106.05	>90	10-20	30-40
MAN	105.764	-35.6765	-15.0756	57	9	-44.0129	105.76	>90	10-20	30-40
MAN	105.473	-36.1366	-15.3091	58	9	-44.6505	105.47	>90	10-20	30-40
MAN	105.182	-36.5957	-15.5433	59	9	-45.288	105.18	>90	10-20	30-40
MAN	104.889	-37.0539	-15.7784	60	9	-45.9255	104.89	>90	10-20	30-40
MAN	104.595	-37.511	-16.0142	61	9	-46.5631	104.6	>90	10-20	30-40
MAN	104.3	-37.9672	-16.2508	62	9	-47.2006	104.3	>90	10-20	30-40
MAN	104.005	-38.4224	-16.4882	63	9	-47.8381	104	>90	10-20	30-40
MAN	103.708	-38.8766	-16.7265	64	9	-48.4757	103.71	>90	10-20	30-40
MAN	103.41	-39.3298	-16.9655	65	9	-49.1132	103.41	>90	10-20	30-40
MAN	103.112	-39.782	-17.2053	66	9	-49.7507	103.11	>90	10-20	30-40
MAN	102.812	-40.2331	-17.446	67	9	-50.3883	102.81	>90	10-20	40-50
MAN	102.511	-40.6833	-17.6875	68	9	-51.0258	102.51	>90	10-20	40-50
MAN	102.209	-41.1324	-17.9298	69	9	-51.6633	102.21	>90	10-20	40-50
MAN	101.907	-41.5805	-18.1729	70	9	-52.3009	101.91	>90	10-20	40-50
MAN	101.603	-42.0276	-18.4169	71	9	-52.9384	101.6	>90	10-20	40-50
MAN	101.298	-42.4736	-18.6617	72	9	-53.5759	101.3	>90	10-20	40-50
MAN	100.992	-42.9185	-18.9073	73	9	-54.2134	100.99	>90	10-20	40-50
MAN	100.685	-43.3625	-19.1538	74	9	-54.851	100.69	>90	10-20	40-50
MAN	100.377	-43.8053	-19.4011	75	9	-55.4885	100.38	>90	10-20	40-50
MAN	100.068	-44.2471	-19.6493	76	9	-56.126	100.07	>90	10-20	40-50
MAN	99.7578	-44.6879	-19.8984	77	9	-56.7636	99.76	>90	10-20	40-50
MAN	99.4466	-45.1275	-20.1483	78	9	-57.4011	99.45	>90	20-30	40-50
MAN	99.1343	-45.5661	-20.399	79	9	-58.0386	99.13	>90	20-30	40-50
MAN	98.8209	-46.0036	-20.6507	80	9	-58.6762	98.82	>90	20-30	40-50
MAN	98.5064	-46.44	-20.9032	81	9	-59.3137	98.51	>90	20-30	40-50
MAN	98.1908	-46.8753	-21.1566	82	9	-59.9512	98.19	>90	20-30	40-50
MAN	97.8741	-47.3095	-21.4109	83	9	-60.5888	97.87	>90	20-30	40-50
MAN	97.5563	-47.7426	-21.6661	84	9	-61.2263	97.56	>90	20-30	40-50
MAN	97.2374	-48.1746	-21.9222	85	9	-61.8638	97.24	>90	20-30	40-50
MAN	96.9174	-48.6055	-22.1791	86	9	-62.5014	96.92	>90	20-30	40-50
MAN	96.5962	-49.0352	-22.437	87	9	-63.1389	96.6	>90	20-30	40-50
MAN	96.2739	-49.4639	-22.6958	88	9	-63.7764	96.27	>90	20-30	40-50
MAN	95.9505	-49.8913	-22.9555	89	9	-64.414	95.95	>90	20-30	40-50
MAN	95.6259	-50.3177	-23.2161	90	9	-65.0515	95.63	>90	20-30	50-60
MAN	95.3002	-50.7429	-23.4777	91	9	-65.689	95.3	>90	20-30	50-60
MAN	94.9733	-51.1669	-23.7402	92	9	-66.3265	94.97	>90	20-30	50-60
MAN	94.6452	-51.5898	-24.0036	93	9	-66.9641	94.65	>90	20-30	50-60
MAN	94.316	-52.0115	-24.2679	94	9	-67.6016	94.32	>90	20-30	50-60
MAN	93.9856	-52.432	-24.5332	95	9	-68.2391	93.99	>90	20-30	50-60
MAN	93.6541	-52.8513	-24.7995	96	9	-68.8767	93.65	>90	20-30	50-60
MAN	93.3213	-53.2695	-25.0666	97	9	-69.5142	93.32	>90	20-30	50-60
MAN	92.9873	-53.6865	-25.3348	98	9	-70.1517	92.99	>90	20-30	50-60
MAN	92.6522	-54.1023	-25.6039	99	9	-70.7893	92.65	>90	20-30	50-60
MAN	92.3158	-54.5168	-25.874	100	9	-71.4268	92.32	>90	20-30	50-60
MAN	120.452	-8.86188	-3.2821	0	10	-8.52625	120.45	>90	0-10	0-10
MAN	120.208	-9.36906	-3.47771	1	10	-9.16379	120.21	>90	0-10	0-10
MAN	119.964	-9.8755	-3.67393	2	10	-9.80132	119.96	>90	0-10	0-10
MAN	119.718	-10.3812	-3.87074	3	10	-10.4388	119.72	>90	0-10	10-20
MAN	119.473	-10.8861	-4.06817	4	10	-11.0764	119.47	>90	0-10	10-20
MAN	119.226	-11.3903	-4.2662	5	10	-11.7139	119.23	>90	0-10	10-20
MAN	118.979	-11.8937	-4.46484	6	10	-12.3514	118.98	>90	0-10	10-20
MAN	118.73	-12.3963	-4.6641	7	10	-12.989	118.73	>90	0-10	10-20
MAN	118.482	-12.8982	-4.86397	8	10	-13.6265	118.48	>90	0-10	10-20
MAN	118.232	-13.3993	-5.06447	9	10	-14.264	118.23	>90	0-10	10-20
MAN	117.981	-13.8997	-5.26559	10	10	-14.9016	117.98	>90	0-10	10-20
MAN	117.73	-14.3992	-5.46733	11	10	-15.5391	117.73	>90	0-10	10-20
MAN	117.478	-14.898	-5.66971	12	10	-16.1766	117.48	>90	0-10	10-20
MAN	117.225	-15.396	-5.87271	13	10	-16.8142	117.23	>90	0-10	10-20
MAN	116.972	-15.8932	-6.07635	14	10	-17.4517	116.97	>90	0-10	10-20
MAN	116.717	-16.3896	-6.28063	15	10	-18.0892	116.72	>90	0-10	10-20
MAN	116.462	-16.8852	-6.48555	16	10	-18.7268	116.46	>90	0-10	10-20
MAN	116.206	-17.38	-6.69111	17	10	-19.3643	116.21	>90	0-10	10-20
MAN	115.949	-17.874	-6.89732	18	10	-20.0018	115.95	>90	0-10	10-20
MAN	115.692	-18.3672	-7.10418	19	10	-20.6394	115.69	>90	0-10	10-20
MAN	115.433	-18.8596	-7.31169	20	10	-21.2769	115.43	>90	0-10	10-20
MAN	115.174	-19.3511	-7.51986	21	10	-21.9144	115.17	>90	0-10	10-20
MAN	114.914	-19.8419	-7.72869	22	10	-22.552	114.91	>90	0-10	10-20
MAN	114.653	-20.3318	-7.93818	23	10	-23.1895	114.65	>90	0-10	20-30
MAN	114.391	-20.8209	-8.14834	24	10	-23.827	114.39	>90	0-10	20-30
MAN	114.129	-21.3092	-8.35916	25	10	-24.4645	114.13	>90	0-10	20-30
MAN	113.865	-21.7966	-8.57066	26	10	-25.1021	113.87	>90	0-10	20-30
MAN	113.601	-22.2832	-8.78283	27	10	-25.7396	113.6	>90	0-10	20-30
MAN	113.336	-22.7689	-8.99568	28	10	-26.3771	113.34	>90	0-10	20-30
MAN	113.07	-23.2538	-9.20922	29	10	-27.0147	113.07	>90	0-10	20-30
MAN	112.803	-23.7379	-9.42343	30	10	-27.6522	112.8	>90	0-10	20-30
MAN	112.536	-24.2211	-9.63834	31	10	-28.2897	112.54	>90	0-10	20-30
MAN	112.267	-24.7034	-9.85394	32	10	-28.9273	112.27	>90	0-10	20-30
MAN	111.998	-25.1848	-10.0702	33	10	-29.5648	112	>90	10-20	20-30
MAN	111.727	-25.6654	-10.2872	34	10	-30.2023	111.73	>90	10-20	20-30
MAN	111.456	-26.1452	-10.5049	35	10	-30.8399	111.46	>90	10-20	20-30
MAN	111.184	-26.624	-10.7233	36	10	-31.4774	111.18	>90	10-20	20-30
MAN	110.911	-27.102	-10.9424	37	10	-32.1149	110.91	>90	10-20	20-30
MAN	110.638	-27.5791	-11.1622	38	10	-32.7525	110.64	>90	10-20	20-30
MAN	110.363	-28.0552	-11.3828	39	10	-33.39	110.36	>90	10-20	20-30
MAN	110.088	-28.5305	-11.604	40	10	-34.0275	110.09	>90	10-20	20-30
MAN	109.811	-29.0049	-11.826	41	10	-34.6651	109.81	>90	10-20	20-30
MAN	109.534	-29.4784	-12.0487	42	10	-35.3026	109.53	>90	10-20	20-30
MAN	109.255	-29.951	-12.2721	43	10	-35.9401	109.26	>90	10-20	20-30
MAN	108.976	-30.4227	-12.4963	44	10	-36.5777	108.98	>90	10-20	30-40
MAN	108.696	-30.8935	-12.7212	45	10	-37.2152	108.7	>90	10-20	30-40
MAN	108.415	-31.3633	-12.9468	46	10	-37.8527	108.42	>90	10-20	30-40
MAN	108.133	-31.8322	-13.1732	47	10	-38.4902	108.13	>90	10-20	30-40
MAN	107.85	-32.3002	-13.4003	48	10	-39.1278	107.85	>90	10-20	30-40
MAN	107.567	-32.7673	-13.6282	49	10	-39.7653	107.57	>90	10-20	30-40
MAN	107.282	-33.2334	-13.8569	50	10	-40.4028	107.28	>90	10-20	30-40
MAN	106.996	-33.6985	-14.0863	51	10	-41.0404	107	>90	10-20	30-40
MAN	106.71	-34.1627	-14.3164	52	10	-41.6779	106.71	>90	10-20	30-40
MAN	106.422	-34.626	-14.5473	53	10	-42.3154	106.42	>90	10-20	30-40
MAN	106.133	-35.0883	-14.779	54	10	-42.953	106.13	>90	10-20	30-40
MAN	105.844	-35.5497	-15.0115	55	10	-43.5905	105.84	>90	10-20	30-40
MAN	105.553	-36.01	-15.2448	56	10	-44.228	105.55	>90	10-20	30-40
MAN	105.262	-36.4694	-15.4788	57	10	-44.8656	105.26	>90	10-20	30-40
MAN	104.969	-36.9279	-15.7136	58	10	-45.5031	104.97	>90	10-20	30-40
MAN	104.676	-37.3853	-15.9492	59	10	-46.1406	104.68	>90	10-20	30-40
MAN	104.382	-37.8418	-16.1856	60	10	-46.7782	104.38	>90	10-20	30-40
MAN	104.086	-38.2972	-16.4228	61	10	-47.4157	104.09	>90	10-20	30-40
MAN	103.79	-38.7517	-16.6608	62	10	-48.0532	103.79	>90	10-20	30-40
MAN	103.492	-39.2052	-16.8996	63	10	-48.6908	103.49	>90	10-20	30-40
MAN	103.194	-39.6576	-17.1392	64	10	-49.3283	103.19	>90	10-20	30-40
MAN	102.895	-40.1091	-17.3797	65	10	-49.9658	102.89	>90	10-20	40-50
MAN	102.594	-40.5595	-17.6209	66	10	-50.6033	102.59	>90	10-20	40-50
MAN	102.293	-41.0089	-17.863	67	10	-51.2409	102.29	>90	10-20	40-50
MAN	101.99	-41.4573	-18.1059	68	10	-51.8784	101.99	>90	10-20	40-50
MAN	101.687	-41.9046	-18.3496	69	10	-52.5159	101.69	>90	10-20	40-50
MAN	101.382	-42.3509	-18.5942	70	10	-53.1535	101.38	>90	10-20	40-50
MAN	101.076	-42.7962	-18.8396	71	10	-53.791	101.08	>90	10-20	40-50
MAN	100.77	-43.2404	-19.0859	72	10	-54.4285	100.77	>90	10-20	40-50
MAN	100.462	-43.6835	-19.333	73	10	-55.0661	100.46	>90	10-20	40-50
MAN	100.153	-44.1256	-19.5809	74	10	-55.7036	100.15	>90	10-20	40-50
MAN	99.8433	-44.5667	-19.8297	75	10	-56.3411	99.84	>90	10-20	40-50
MAN	99.5324	-45.0066	-20.0794	76	10	-56.9787	99.53	>90	20-30	40-50
MAN	99.2204	-45.4455	-20.3299	77	10	-57.6162	99.22	>90	20-30	40-50
MAN	98.9073	-45.8833	-20.5813	78	10	-58.2537	98.91	>90	20-30	40-50
MAN	98.5931	-46.32	-20.8336	79	10	-58.8913	98.59	>90	20-30	40-50
MAN	98.2778	-46.7556	-21.0868	80	10	-59.5288	98.28	>90	20-30	40-50
MAN	97.9614	-47.1901	-21.3408	81	10	-60.1663	97.96	>90	20-30	40-50
MAN	97.6439	-47.6235	-21.5958	82	10	-60.8039	97.64	>90	20-30	40-50
MAN	97.3253	-48.0558	-21.8516	83	10	-61.4414	97.33	>90	20-30	40-50
MAN	97.0056	-48.487	-22.1083	84	10	-62.0789	97.01	>90	20-30	40-50
MAN	96.6847	-48.9171	-22.366	85	10	-62.7165	96.68	>90	20-30	40-50
MAN	96.3627	-49.346	-22.6245	86	10	-63.354	96.36	>90	20-30	40-50
MAN	96.0396	-49.7738	-22.8839	87	10	-63.9915	96.04	>90	20-30	40-50
MAN	95.7153	-50.2004	-23.1443	88	10	-64.629	95.72	>90	20-30	50-60
MAN	95.3899	-50.626	-23.4056	89	10	-65.2666	95.39	>90	20-30	50-60
MAN	95.0634	-51.0503	-23.6678	90	10	-65.9041	95.06	>90	20-30	50-60
MAN	94.7356	-51.4735	-23.931	91	10	-66.5416	94.74	>90	20-30	50-60
MAN	94.4067	-51.8955	-24.1951	92	10	-67.1792	94.41	>90	20-30	50-60
MAN	94.0767	-52.3164	-24.4601	93	10	-67.8167	94.08	>90	20-30	50-60
MAN	93.7454	-52.7361	-24.7261	94	10	-68.4542	93.75	>90	20-30	50-60
MAN	93.413	-53.1545	-24.993	95	10	-69.0918	93.41	>90	20-30	50-60
MAN	93.0794	-53.5718	-25.2609	96	10	-69.7293	93.08	>90	20-30	50-60
MAN	92.7445	-53.9879	-25.5298	97	10	-70.3668	92.74	>90	20-30	50-60
MAN	92.4085	-54.4028	-25.7996	98	10	-71.0044	92.41	>90	20-30	50-60
MAN	92.0713	-54.8165	-26.0704	99	10	-71.6419	92.07	>90	20-30	50-60
MAN	91.7328	-55.229	-26.3421	100	10	-72.2794	91.73	>90	20-30	50-60
MAN	120.031	-9.73619	-3.61987	0	11	-9.37888	120.03	>90	0-10	0-10
MAN	119.786	-10.2421	-3.81652	1	11	-10.0164	119.79	>90	0-10	10-20
MAN	119.54	-10.7472	-4.01377	2	11	-10.6539	119.54	>90	0-10	10-20
MAN	119.294	-11.2516	-4.21164	3	11	-11.2915	119.29	>90	0-10	10-20
MAN	119.047	-11.7552	-4.41011	4	11	-11.929	119.05	>90	0-10	10-20
MAN	118.799	-12.2581	-4.6092	5	11	-12.5665	118.8	>90	0-10	10-20
MAN	118.55	-12.7602	-4.8089	6	11	-13.2041	118.55	>90	0-10	10-20
MAN	118.301	-13.2615	-5.00923	7	11	-13.8416	118.3	>90	0-10	10-20
MAN	118.05	-13.762	-5.21017	8	11	-14.4791	118.05	>90	0-10	10-20
MAN	117.799	-14.2618	-5.41175	9	11	-15.1167	117.8	>90	0-10	10-20
MAN	117.548	-14.7608	-5.61395	10	11	-15.7542	117.55	>90	0-10	10-20
MAN	117.295	-15.259	-5.81678	11	11	-16.3917	117.29	>90	0-10	10-20
MAN	117.042	-15.7564	-6.02024	12	11	-17.0293	117.04	>90	0-10	10-20
MAN	116.787	-16.253	-6.22434	13	11	-17.6668	116.79	>90	0-10	10-20
MAN	116.532	-16.7489	-6.42909	14	11	-18.3043	116.53	>90	0-10	10-20
MAN	116.277	-17.2439	-6.63447	15	11	-18.9419	116.28	>90	0-10	10-20
MAN	116.02	-17.7381	-6.8405	16	11	-19.5794	116.02	>90	0-10	10-20
MAN	115.763	-18.2315	-7.04718	17	11	-20.2169	115.76	>90	0-10	10-20
MAN	115.504	-18.7241	-7.25452	18	11	-20.8545	115.5	>90	0-10	10-20
MAN	115.245	-19.2159	-7.46251	19	11	-21.492	115.25	>90	0-10	10-20
MAN	114.985	-19.7069	-7.67115	20	11	-22.1295	114.99	>90	0-10	10-20
MAN	114.725	-20.1971	-7.88046	21	11	-22.767	114.72	>90	0-10	20-30
MAN	114.463	-20.6864	-8.09043	22	11	-23.4046	114.46	>90	0-10	20-30
MAN	114.201	-21.1749	-8.30107	23	11	-24.0421	114.2	>90	0-10	20-30
MAN	113.938	-21.6625	-8.51239	24	11	-24.6796	113.94	>90	0-10	20-30
MAN	113.674	-22.1493	-8.72437	25	11	-25.3172	113.67	>90	0-10	20-30
MAN	113.409	-22.6353	-8.93703	26	11	-25.9547	113.41	>90	0-10	20-30
MAN	113.143	-23.1205	-9.15038	27	11	-26.5922	113.14	>90	0-10	20-30
MAN	112.877	-23.6047	-9.36441	28	11	-27.2298	112.88	>90	0-10	20-30
MAN	112.609	-24.0882	-9.57912	29	11	-27.8673	112.61	>90	0-10	20-30
MAN	112.341	-24.5707	-9.79453	30	11	-28.5048	112.34	>90	0-10	20-30
MAN	112.072	-25.0524	-10.0106	31	11	-29.1424	112.07	>90	10-20	20-30
MAN	111.802	-25.5333	-10.2274	32	11	-29.7799	111.8	>90	10-20	20-30
MAN	111.531	-26.0132	-10.4449	33	11	-30.4174	111.53	>90	10-20	20-30
MAN	111.259	-26.4923	-10.6631	34	11	-31.055	111.26	>90	10-20	20-30
MAN	110.987	-26.9705	-10.882	35	11	-31.6925	110.99	>90	10-20	20-30
MAN	110.713	-27.4478	-11.1017	36	11	-32.33	110.71	>90	10-20	20-30
MAN	110.439	-27.9243	-11.322	37	11	-32.9676	110.44	>90	10-20	20-30
MAN	110.163	-28.3998	-11.543	38	11	-33.6051	110.16	>90	10-20	20-30
MAN	109.887	-28.8745	-11.7648	39	11	-34.2426	109.89	>90	10-20	20-30
MAN	109.61	-29.3482	-11.9873	40	11	-34.8801	109.61	>90	10-20	20-30
MAN	109.332	-29.8211	-12.2106	41	11	-35.5177	109.33	>90	10-20	20-30
MAN	109.053	-30.293	-12.4345	42	11	-36.1552	109.05	>90	10-20	30-40
MAN	108.773	-30.764	-12.6592	43	11	-36.7927	108.77	>90	10-20	30-40
MAN	108.493	-31.2341	-12.8846	44	11	-37.4303	108.49	>90	10-20	30-40
MAN	108.211	-31.7033	-13.1108	45	11	-38.0678	108.21	>90	10-20	30-40
MAN	107.928	-32.1715	-13.3378	46	11	-38.7053	107.93	>90	10-20	30-40
MAN	107.645	-32.6388	-13.5654	47	11	-39.3429	107.64	>90	10-20	30-40
MAN	107.36	-33.1052	-13.7939	48	11	-39.9804	107.36	>90	10-20	30-40
MAN	107.075	-33.5706	-14.023	49	11	-40.6179	107.07	>90	10-20	30-40
MAN	106.789	-34.0351	-14.253	50	11	-41.2555	106.79	>90	10-20	30-40
MAN	106.501	-34.4986	-14.4837	51	11	-41.893	106.5	>90	10-20	30-40
MAN	106.213	-34.9612	-14.7152	52	11	-42.5305	106.21	>90	10-20	30-40
MAN	105.924	-35.4228	-14.9475	53	11	-43.1681	105.92	>90	10-20	30-40
MAN	105.633	-35.8834	-15.1805	54	11	-43.8056	105.63	>90	10-20	30-40
MAN	105.342	-36.3431	-15.4143	55	11	-44.4431	105.34	>90	10-20	30-40
MAN	105.05	-36.8018	-15.6489	56	11	-45.0807	105.05	>90	10-20	30-40
MAN	104.757	-37.2595	-15.8843	57	11	-45.7182	104.76	>90	10-20	30-40
MAN	104.463	-37.7162	-16.1205	58	11	-46.3557	104.46	>90	10-20	30-40
MAN	104.168	-38.172	-16.3575	59	11	-46.9933	104.17	>90	10-20	30-40
MAN	103.872	-38.6267	-16.5952	60	11	-47.6308	103.87	>90	10-20	30-40
MAN	103.574	-39.0805	-16.8338	61	11	-48.2683	103.57	>90	10-20	30-40
MAN	103.276	-39.5332	-17.0732	62	11	-48.9058	103.28	>90	10-20	30-40
MAN	102.977	-39.9849	-17.3134	63	11	-49.5434	102.98	>90	10-20	30-40
MAN	102.677	-40.4356	-17.5545	64	11	-50.1809	102.68	>90	10-20	40-50
MAN	102.376	-40.8853	-17.7963	65	11	-50.8184	102.38	>90	10-20	40-50
MAN	102.073	-41.334	-18.039	66	11	-51.456	102.07	>90	10-20	40-50
MAN	101.77	-41.7816	-18.2825	67	11	-52.0935	101.77	>90	10-20	40-50
MAN	101.466	-42.2282	-18.5268	68	11	-52.731	101.47	>90	10-20	40-50
MAN	101.161	-42.6737	-18.772	69	11	-53.3686	101.16	>90	10-20	40-50
MAN	100.854	-43.1182	-19.018	70	11	-54.0061	100.85	>90	10-20	40-50
MAN	100.547	-43.5617	-19.2649	71	11	-54.6436	100.55	>90	10-20	40-50
MAN	100.238	-44.0041	-19.5126	72	11	-55.2812	100.24	>90	10-20	40-50
MAN	99.9287	-44.4454	-19.7612	73	11	-55.9187	99.93	>90	10-20	40-50
MAN	99.6181	-44.8856	-20.0106	74	11	-56.5562	99.62	>90	20-30	40-50
MAN	99.3063	-45.3248	-20.2609	75	11	-57.1938	99.31	>90	20-30	40-50
MAN	98.9935	-45.7629	-20.5121	76	11	-57.8313	98.99	>90	20-30	40-50
MAN	98.6796	-46.1999	-20.7641	77	11	-58.4688	98.68	>90	20-30	40-50
MAN	98.3647	-46.6358	-21.017	78	11	-59.1064	98.36	>90	20-30	40-50
MAN	98.0486	-47.0707	-21.2708	79	11	-59.7439	98.05	>90	20-30	40-50
MAN	97.7314	-47.5044	-21.5255	80	11	-60.3814	97.73	>90	20-30	40-50
MAN	97.4131	-47.937	-21.7811	81	11	-61.019	97.41	>90	20-30	40-50
MAN	97.0937	-48.3685	-22.0376	82	11	-61.6565	97.09	>90	20-30	40-50
MAN	96.7731	-48.7988	-22.295	83	11	-62.294	96.77	>90	20-30	40-50
MAN	96.4515	-49.2281	-22.5533	84	11	-62.9315	96.45	>90	20-30	40-50
MAN	96.1286	-49.6562	-22.8125	85	11	-63.5691	96.13	>90	20-30	40-50
MAN	95.8047	-50.0831	-23.0726	86	11	-64.2066	95.8	>90	20-30	50-60
MAN	95.4796	-50.509	-23.3336	87	11	-64.8441	95.48	>90	20-30	50-60
MAN	95.1534	-50.9336	-23.5956	88	11	-65.4817	95.15	>90	20-30	50-60
MAN	94.826	-51.3571	-23.8585	89	11	-66.1192	94.83	>90	20-30	50-60
MAN	94.4974	-51.7795	-24.1223	90	11	-66.7567	94.5	>90	20-30	50-60
MAN	94.1676	-52.2007	-24.3871	91	11	-67.3943	94.17	>90	20-30	50-60
MAN	93.8367	-52.6207	-24.6528	92	11	-68.0318	93.84	>90	20-30	50-60
MAN	93.5046	-53.0395	-24.9195	93	11	-68.6693	93.5	>90	20-30	50-60
MAN	93.1713	-53.4571	-25.1871	94	11	-69.3069	93.17	>90	20-30	50-60
MAN	92.8368	-53.8735	-25.4557	95	11	-69.9444	92.84	>90	20-30	50-60
MAN	92.5011	-54.2888	-25.7252	96	11	-70.5819	92.5	>90	20-30	50-60
MAN	92.1642	-54.7028	-25.9957	97	11	-71.2195	92.16	>90	20-30	50-60
MAN	91.8261	-55.1156	-26.2672	98	11	-71.857	91.83	>90	20-30	50-60
MAN	91.4867	-55.5272	-26.5397	99	11	-72.4945	91.49	>90	20-30	50-60
MAN	91.1462	-55.9376	-26.8132	100	11	-73.1321	91.15	>90	20-30	50-60
MAN	119.608	-10.6083	-3.95942	0	12	-10.2315	119.61	>90	0-10	10-20
MAN	119.362	-11.1129	-4.15712	1	12	-10.869	119.36	>90	0-10	10-20
MAN	119.115	-11.6167	-4.35542	2	12	-11.5066	119.11	>90	0-10	10-20
MAN	118.867	-12.1198	-4.55434	3	12	-12.1441	118.87	>90	0-10	10-20
MAN	118.619	-12.6221	-4.75388	4	12	-12.7816	118.62	>90	0-10	10-20
MAN	118.369	-13.1236	-4.95403	5	12	-13.4192	118.37	>90	0-10	10-20
MAN	118.119	-13.6244	-5.15481	6	12	-14.0567	118.12	>90	0-10	10-20
MAN	117.868	-14.1243	-5.35621	7	12	-14.6942	117.87	>90	0-10	10-20
MAN	117.617	-14.6235	-5.55823	8	12	-15.3318	117.62	>90	0-10	10-20
MAN	117.364	-15.122	-5.76089	9	12	-15.9693	117.36	>90	0-10	10-20
MAN	117.111	-15.6196	-5.96418	10	12	-16.6068	117.11	>90	0-10	10-20
MAN	116.857	-16.1164	-6.16811	11	12	-17.2444	116.86	>90	0-10	10-20
MAN	116.603	-16.6125	-6.37267	12	12	-17.8819	116.6	>90	0-10	10-20
MAN	116.347	-17.1077	-6.57788	13	12	-18.5194	116.35	>90	0-10	10-20
MAN	116.091	-17.6022	-6.78374	14	12	-19.1569	116.09	>90	0-10	10-20
MAN	115.833	-18.0958	-6.99024	15	12	-19.7945	115.83	>90	0-10	10-20
MAN	115.575	-18.5886	-7.19739	16	12	-20.432	115.58	>90	0-10	10-20
MAN	115.317	-19.0807	-7.4052	17	12	-21.0695	115.32	>90	0-10	10-20
MAN	115.057	-19.5719	-7.61366	18	12	-21.7071	115.06	>90	0-10	10-20
MAN	114.797	-20.0622	-7.82279	19	12	-22.3446	114.8	>90	0-10	20-30
MAN	114.535	-20.5518	-8.03258	20	12	-22.9821	114.54	>90	0-10	20-30
MAN	114.273	-21.0405	-8.24303	21	12	-23.6197	114.27	>90	0-10	20-30
MAN	114.01	-21.5284	-8.45416	22	12	-24.2572	114.01	>90	0-10	20-30
MAN	113.747	-22.0154	-8.66596	23	12	-24.8947	113.75	>90	0-10	20-30
MAN	113.482	-22.5017	-8.87844	24	12	-25.5323	113.48	>90	0-10	20-30
MAN	113.216	-22.987	-9.09159	25	12	-26.1698	113.22	>90	0-10	20-30
MAN	112.95	-23.4715	-9.30543	26	12	-26.8073	112.95	>90	0-10	20-30
MAN	112.683	-23.9552	-9.51996	27	12	-27.4449	112.68	>90	0-10	20-30
MAN	112.415	-24.438	-9.73518	28	12	-28.0824	112.41	>90	0-10	20-30
MAN	112.146	-24.9199	-9.95109	29	12	-28.7199	112.15	>90	0-10	20-30
MAN	111.876	-25.401	-10.1677	30	12	-29.3575	111.88	>90	10-20	20-30
MAN	111.606	-25.8812	-10.385	31	12	-29.995	111.61	>90	10-20	20-30
MAN	111.334	-26.3605	-10.603	32	12	-30.6325	111.33	>90	10-20	20-30
MAN	111.062	-26.839	-10.8217	33	12	-31.2701	111.06	>90	10-20	20-30
MAN	110.789	-27.3166	-11.0411	34	12	-31.9076	110.79	>90	10-20	20-30
MAN	110.514	-27.7932	-11.2613	35	12	-32.5451	110.51	>90	10-20	20-30
MAN	110.239	-28.269	-11.4821	36	12	-33.1826	110.24	>90	10-20	20-30
MAN	109.963	-28.7439	-11.7037	37	12	-33.8202	109.96	>90	10-20	20-30
MAN	109.687	-29.2179	-11.926	38	12	-34.4577	109.69	>90	10-20	20-30
MAN	109.409	-29.691	-12.149	39	12	-35.0952	109.41	>90	10-20	20-30
MAN	109.13	-30.1632	-12.3728	40	12	-35.7328	109.13	>90	10-20	30-40
MAN	108.851	-30.6345	-12.5973	41	12	-36.3703	108.85	>90	10-20	30-40
MAN	108.57	-31.1048	-12.8225	42	12	-37.0078	108.57	>90	10-20	30-40
MAN	108.289	-31.5742	-13.0485	43	12	-37.6454	108.29	>90	10-20	30-40
MAN	108.006	-32.0427	-13.2752	44	12	-38.2829	108.01	>90	10-20	30-40
MAN	107.723	-32.5103	-13.5027	45	12	-38.9204	107.72	>90	10-20	30-40
MAN	107.439	-32.9769	-13.7309	46	12	-39.558	107.44	>90	10-20	30-40
MAN	107.154	-33.4426	-13.9599	47	12	-40.1955	107.15	>90	10-20	30-40
MAN	106.867	-33.9073	-14.1896	48	12	-40.833	106.87	>90	10-20	30-40
MAN	106.58	-34.3711	-14.4201	49	12	-41.4706	106.58	>90	10-20	30-40
MAN	106.292	-34.834	-14.6514	50	12	-42.1081	106.29	>90	10-20	30-40
MAN	106.003	-35.2958	-14.8835	51	12	-42.7456	106	>90	10-20	30-40
MAN	105.713	-35.7568	-15.1163	52	12	-43.3832	105.71	>90	10-20	30-40
MAN	105.422	-36.2167	-15.3499	53	12	-44.0207	105.42	>90	10-20	30-40
MAN	105.131	-36.6757	-15.5843	54	12	-44.6582	105.13	>90	10-20	30-40
MAN	104.838	-37.1336	-15.8194	55	12	-45.2958	104.84	>90	10-20	30-40
MAN	104.544	-37.5906	-16.0554	56	12	-45.9333	104.54	>90	10-20	30-40
MAN	104.249	-38.0467	-16.2922	57	12	-46.5708	104.25	>90	10-20	30-40
MAN	103.953	-38.5017	-16.5297	58	12	-47.2083	103.95	>90	10-20	30-40
MAN	103.656	-38.9557	-16.7681	59	12	-47.8459	103.66	>90	10-20	30-40
MAN	103.358	-39.4087	-17.0073	60	12	-48.4834	103.36	>90	10-20	30-40
MAN	103.06	-39.8607	-17.2472	61	12	-49.1209	103.06	>90	10-20	30-40
MAN	102.76	-40.3117	-17.488	62	12	-49.7585	102.76	>90	10-20	40-50
MAN	102.459	-40.7617	-17.7297	63	12	-50.396	102.46	>90	10-20	40-50
MAN	102.157	-41.2106	-17.9721	64	12	-51.0335	102.16	>90	10-20	40-50
MAN	101.854	-41.6585	-18.2154	65	12	-51.6711	101.85	>90	10-20	40-50
MAN	101.55	-42.1054	-18.4595	66	12	-52.3086	101.55	>90	10-20	40-50
MAN	101.245	-42.5512	-18.7044	67	12	-52.9461	101.24	>90	10-20	40-50
MAN	100.939	-42.996	-18.9502	68	12	-53.5837	100.94	>90	10-20	40-50
MAN	100.631	-43.4397	-19.1968	69	12	-54.2212	100.63	>90	10-20	40-50
MAN	100.323	-43.8824	-19.4443	70	12	-54.8587	100.32	>90	10-20	40-50
MAN	100.014	-44.324	-19.6927	71	12	-55.4963	100.01	>90	10-20	40-50
MAN	99.7037	-44.7646	-19.9419	72	12	-56.1338	99.7	>90	10-20	40-50
MAN	99.3922	-45.2041	-20.1919	73	12	-56.7713	99.39	>90	20-30	40-50
MAN	99.0797	-45.6425	-20.4428	74	12	-57.4089	99.08	>90	20-30	40-50
MAN	98.7661	-46.0798	-20.6946	75	12	-58.0464	98.77	>90	20-30	40-50
MAN	98.4515	-46.516	-20.9473	76	12	-58.6839	98.45	>90	20-30	40-50
MAN	98.1357	-46.9511	-21.2009	77	12	-59.3214	98.14	>90	20-30	40-50
MAN	97.8188	-47.3851	-21.4553	78	12	-59.959	97.82	>90	20-30	40-50
MAN	97.5008	-47.818	-21.7107	79	12	-60.5965	97.5	>90	20-30	40-50
MAN	97.1817	-48.2498	-21.9669	80	12	-61.234	97.18	>90	20-30	40-50
MAN	96.8615	-48.6805	-22.224	81	12	-61.8716	96.86	>90	20-30	40-50
MAN	96.5401	-49.11	-22.4821	82	12	-62.5091	96.54	>90	20-30	40-50
MAN	96.2176	-49.5385	-22.741	83	12	-63.1466	96.22	>90	20-30	40-50
MAN	95.894	-49.9657	-23.0009	84	12	-63.7842	95.89	>90	20-30	40-50
MAN	95.5692	-50.3919	-23.2617	85	12	-64.4217	95.57	>90	20-30	50-60
MAN	95.2433	-50.8169	-23.5234	86	12	-65.0592	95.24	>90	20-30	50-60
MAN	94.9162	-51.2407	-23.786	87	12	-65.6968	94.92	>90	20-30	50-60
MAN	94.5879	-51.6634	-24.0496	88	12	-66.3343	94.59	>90	20-30	50-60
MAN	94.2585	-52.0849	-24.3141	89	12	-66.9718	94.26	>90	20-30	50-60
MAN	93.9279	-52.5052	-24.5796	90	12	-67.6094	93.93	>90	20-30	50-60
MAN	93.5961	-52.9243	-24.846	91	12	-68.2469	93.6	>90	20-30	50-60
MAN	93.2632	-53.3423	-25.1133	92	12	-68.8844	93.26	>90	20-30	50-60
MAN	92.929	-53.7591	-25.3816	93	12	-69.522	92.93	>90	20-30	50-60
MAN	92.5936	-54.1746	-25.6509	94	12	-70.1595	92.59	>90	20-30	50-60
MAN	92.2571	-54.589	-25.9212	95	12	-70.797	92.26	>90	20-30	50-60
MAN	91.9193	-55.0021	-26.1924	96	12	-71.4346	91.92	>90	20-30	50-60
MAN	91.5802	-55.414	-26.4646	97	12	-72.0721	91.58	>90	20-30	50-60
MAN	91.24	-55.8247	-26.7378	98	12	-72.7096	91.24	>90	20-30	50-60
MAN	90.8985	-56.2342	-27.012	99	12	-73.3471	90.9	>90	20-30	50-60
MAN	90.5558	-56.6424	-27.2872	100	12	-73.9847	90.56	>90	20-30	50-60
MAN	119.183	-11.4781	-4.30079	0	13	-11.0841	119.18	>90	0-10	10-20
MAN	118.935	-11.9814	-4.49954	1	13	-11.7217	118.94	>90	0-10	10-20
MAN	118.687	-12.4839	-4.6989	2	13	-12.3592	118.69	>90	0-10	10-20
MAN	118.438	-12.9856	-4.89888	3	13	-12.9967	118.44	>90	0-10	10-20
MAN	118.188	-13.4866	-5.09949	4	13	-13.6343	118.19	>90	0-10	10-20
MAN	117.938	-13.9868	-5.30071	5	13	-14.2718	117.94	>90	0-10	10-20
MAN	117.686	-14.4862	-5.50257	6	13	-14.9093	117.69	>90	0-10	10-20
MAN	117.434	-14.9849	-5.70505	7	13	-15.5469	117.43	>90	0-10	10-20
MAN	117.181	-15.4827	-5.90817	8	13	-16.1844	117.18	>90	0-10	10-20
MAN	116.927	-15.9798	-6.11192	9	13	-16.8219	116.93	>90	0-10	10-20
MAN	116.673	-16.476	-6.31631	10	13	-17.4594	116.67	>90	0-10	10-20
MAN	116.417	-16.9715	-6.52134	11	13	-18.097	116.42	>90	0-10	10-20
MAN	116.161	-17.4662	-6.72702	12	13	-18.7345	116.16	>90	0-10	10-20
MAN	115.904	-17.96	-6.93334	13	13	-19.372	115.9	>90	0-10	10-20
MAN	115.647	-18.4531	-7.14031	14	13	-20.0096	115.65	>90	0-10	10-20
MAN	115.388	-18.9453	-7.34794	15	13	-20.6471	115.39	>90	0-10	10-20
MAN	115.129	-19.4368	-7.55622	16	13	-21.2846	115.13	>90	0-10	10-20
MAN	114.868	-19.9274	-7.76517	17	13	-21.9222	114.87	>90	0-10	10-20
MAN	114.607	-20.4171	-7.97477	18	13	-22.5597	114.61	>90	0-10	20-30
MAN	114.345	-20.9061	-8.18505	19	13	-23.1972	114.35	>90	0-10	20-30
MAN	114.083	-21.3942	-8.39599	20	13	-23.8348	114.08	>90	0-10	20-30
MAN	113.819	-21.8815	-8.6076	21	13	-24.4723	113.82	>90	0-10	20-30
MAN	113.555	-22.3679	-8.81989	22	13	-25.1098	113.55	>90	0-10	20-30
MAN	113.29	-22.8535	-9.03286	23	13	-25.7474	113.29	>90	0-10	20-30
MAN	113.024	-23.3383	-9.24651	24	13	-26.3849	113.02	>90	0-10	20-30
MAN	112.757	-23.8222	-9.46085	25	13	-27.0224	112.76	>90	0-10	20-30
MAN	112.489	-24.3052	-9.67588	26	13	-27.66	112.49	>90	0-10	20-30
MAN	112.22	-24.7874	-9.89159	27	13	-28.2975	112.22	>90	0-10	20-30
MAN	111.951	-25.2687	-10.108	28	13	-28.935	111.95	>90	10-20	20-30
MAN	111.68	-25.7491	-10.3251	29	13	-29.5726	111.68	>90	10-20	20-30
MAN	111.409	-26.2287	-10.5429	30	13	-30.2101	111.41	>90	10-20	20-30
MAN	111.137	-26.7074	-10.7615	31	13	-30.8476	111.14	>90	10-20	20-30
MAN	110.864	-27.1852	-10.9807	32	13	-31.4851	110.86	>90	10-20	20-30
MAN	110.59	-27.6621	-11.2006	33	13	-32.1227	110.59	>90	10-20	20-30
MAN	110.315	-28.1382	-11.4213	34	13	-32.7602	110.32	>90	10-20	20-30
MAN	110.039	-28.6133	-11.6427	35	13	-33.3977	110.04	>90	10-20	20-30
MAN	109.763	-29.0876	-11.8648	36	13	-34.0353	109.76	>90	10-20	20-30
MAN	109.485	-29.5609	-12.0876	37	13	-34.6728	109.49	>90	10-20	20-30
MAN	109.207	-30.0333	-12.3111	38	13	-35.3103	109.21	>90	10-20	30-40
MAN	108.928	-30.5048	-12.5354	39	13	-35.9479	108.93	>90	10-20	30-40
MAN	108.647	-30.9754	-12.7605	40	13	-36.5854	108.65	>90	10-20	30-40
MAN	108.366	-31.4451	-12.9862	41	13	-37.2229	108.37	>90	10-20	30-40
MAN	108.084	-31.9139	-13.2127	42	13	-37.8605	108.08	>90	10-20	30-40
MAN	107.801	-32.3817	-13.44	43	13	-38.498	107.8	>90	10-20	30-40
MAN	107.517	-32.8486	-13.668	44	13	-39.1355	107.52	>90	10-20	30-40
MAN	107.232	-33.3145	-13.8968	45	13	-39.7731	107.23	>90	10-20	30-40
MAN	106.946	-33.7795	-14.1263	46	13	-40.4106	106.95	>90	10-20	30-40
MAN	106.659	-34.2436	-14.3566	47	13	-41.0481	106.66	>90	10-20	30-40
MAN	106.372	-34.7067	-14.5877	48	13	-41.6857	106.37	>90	10-20	30-40
MAN	106.083	-35.1688	-14.8195	49	13	-42.3232	106.08	>90	10-20	30-40
MAN	105.793	-35.63	-15.0521	50	13	-42.9607	105.79	>90	10-20	30-40
MAN	105.503	-36.0902	-15.2855	51	13	-43.5982	105.5	>90	10-20	30-40
MAN	105.211	-36.5494	-15.5197	52	13	-44.2358	105.21	>90	10-20	30-40
MAN	104.918	-37.0077	-15.7546	53	13	-44.8733	104.92	>90	10-20	30-40
MAN	104.625	-37.465	-15.9904	54	13	-45.5108	104.62	>90	10-20	30-40
MAN	104.33	-37.9213	-16.2269	55	13	-46.1484	104.33	>90	10-20	30-40
MAN	104.035	-38.3765	-16.4643	56	13	-46.7859	104.03	>90	10-20	30-40
MAN	103.738	-38.8308	-16.7024	57	13	-47.4234	103.74	>90	10-20	30-40
MAN	103.44	-39.2841	-16.9413	58	13	-48.061	103.44	>90	10-20	30-40
MAN	103.142	-39.7364	-17.1811	59	13	-48.6985	103.14	>90	10-20	30-40
MAN	102.842	-40.1877	-17.4217	60	13	-49.336	102.84	>90	10-20	40-50
MAN	102.542	-40.6379	-17.6631	61	13	-49.9736	102.54	>90	10-20	40-50
MAN	102.24	-41.0871	-17.9053	62	13	-50.6111	102.24	>90	10-20	40-50
MAN	101.937	-41.5353	-18.1483	63	13	-51.2486	101.94	>90	10-20	40-50
MAN	101.634	-41.9825	-18.3922	64	13	-51.8862	101.63	>90	10-20	40-50
MAN	101.329	-42.4286	-18.6369	65	13	-52.5237	101.33	>90	10-20	40-50
MAN	101.023	-42.8737	-18.8825	66	13	-53.1612	101.02	>90	10-20	40-50
MAN	100.716	-43.3177	-19.1289	67	13	-53.7988	100.72	>90	10-20	40-50
MAN	100.408	-43.7607	-19.3761	68	13	-54.4363	100.41	>90	10-20	40-50
MAN	100.099	-44.2026	-19.6242	69	13	-55.0738	100.1	>90	10-20	40-50
MAN	99.7892	-44.6434	-19.8732	70	13	-55.7114	99.79	>90	10-20	40-50
MAN	99.4781	-45.0832	-20.123	71	13	-56.3489	99.48	>90	20-30	40-50
MAN	99.1658	-45.5219	-20.3737	72	13	-56.9864	99.17	>90	20-30	40-50
MAN	98.8526	-45.9595	-20.6253	73	13	-57.6239	98.85	>90	20-30	40-50
MAN	98.5382	-46.396	-20.8777	74	13	-58.2615	98.54	>90	20-30	40-50
MAN	98.2227	-46.8315	-21.131	75	13	-58.899	98.22	>90	20-30	40-50
MAN	97.9061	-47.2658	-21.3852	76	13	-59.5365	97.91	>90	20-30	40-50
MAN	97.5884	-47.699	-21.6403	77	13	-60.1741	97.59	>90	20-30	40-50
MAN	97.2696	-48.1311	-21.8963	78	13	-60.8116	97.27	>90	20-30	40-50
MAN	96.9497	-48.5621	-22.1532	79	13	-61.4491	96.95	>90	20-30	40-50
MAN	96.6287	-48.9919	-22.411	80	13	-62.0867	96.63	>90	20-30	40-50
MAN	96.3065	-49.4207	-22.6697	81	13	-62.7242	96.31	>90	20-30	40-50
MAN	95.9832	-49.8483	-22.9293	82	13	-63.3617	95.98	>90	20-30	40-50
MAN	95.6587	-50.2747	-23.1898	83	13	-63.9993	95.66	>90	20-30	50-60
MAN	95.3331	-50.7	-23.4513	84	13	-64.6368	95.33	>90	20-30	50-60
MAN	95.0063	-51.1242	-23.7136	85	13	-65.2743	95.01	>90	20-30	50-60
MAN	94.6784	-51.5472	-23.977	86	13	-65.9119	94.68	>90	20-30	50-60
MAN	94.3493	-51.969	-24.2412	87	13	-66.5494	94.35	>90	20-30	50-60
MAN	94.019	-52.3896	-24.5064	88	13	-67.1869	94.02	>90	20-30	50-60
MAN	93.6876	-52.8091	-24.7725	89	13	-67.8245	93.69	>90	20-30	50-60
MAN	93.3549	-53.2274	-25.0396	90	13	-68.462	93.35	>90	20-30	50-60
MAN	93.0211	-53.6445	-25.3077	91	13	-69.0995	93.02	>90	20-30	50-60
MAN	92.686	-54.0604	-25.5767	92	13	-69.7371	92.69	>90	20-30	50-60
MAN	92.3498	-54.4751	-25.8467	93	13	-70.3746	92.35	>90	20-30	50-60
MAN	92.0123	-54.8885	-26.1177	94	13	-71.0121	92.01	>90	20-30	50-60
MAN	91.6737	-55.3008	-26.3896	95	13	-71.6496	91.67	>90	20-30	50-60
MAN	91.3338	-55.7118	-26.6625	96	13	-72.2872	91.33	>90	20-30	50-60
MAN	90.9926	-56.1216	-26.9365	97	13	-72.9247	90.99	>90	20-30	50-60
MAN	90.6503	-56.5302	-27.2114	98	13	-73.5622	90.65	>90	20-30	50-60
MAN	90.3066	-56.9375	-27.4873	99	13	-74.1998	90.31	>90	20-30	50-60
MAN	89.9618	-57.3436	-27.7642	100	13	-74.8373	89.96	80-90	20-30	50-60
MAN	118.756	-12.3457	-4.64397	0	14	-11.9368	118.76	>90	0-10	10-20
MAN	118.507	-12.8476	-4.84378	1	14	-12.5743	118.51	>90	0-10	10-20
MAN	118.257	-13.3488	-5.04422	2	14	-13.2118	118.26	>90	0-10	10-20
MAN	118.007	-13.8492	-5.24527	3	14	-13.8494	118.01	>90	0-10	10-20
MAN	117.755	-14.3489	-5.44695	4	14	-14.4869	117.76	>90	0-10	10-20
MAN	117.504	-14.8477	-5.64926	5	14	-15.1244	117.5	>90	0-10	10-20
MAN	117.251	-15.3458	-5.8522	6	14	-15.7619	117.25	>90	0-10	10-20
MAN	116.997	-15.8431	-6.05578	7	14	-16.3995	117	>90	0-10	10-20
MAN	116.743	-16.3395	-6.25999	8	14	-17.037	116.74	>90	0-10	10-20
MAN	116.488	-16.8352	-6.46485	9	14	-17.6745	116.49	>90	0-10	10-20
MAN	116.232	-17.3301	-6.67034	10	14	-18.3121	116.23	>90	0-10	10-20
MAN	115.975	-17.8242	-6.87649	11	14	-18.9496	115.98	>90	0-10	10-20
MAN	115.718	-18.3175	-7.08328	12	14	-19.5871	115.72	>90	0-10	10-20
MAN	115.459	-18.8099	-7.29073	13	14	-20.2247	115.46	>90	0-10	10-20
MAN	115.2	-19.3016	-7.49883	14	14	-20.8622	115.2	>90	0-10	10-20
MAN	114.94	-19.7924	-7.70759	15	14	-21.4997	114.94	>90	0-10	10-20
MAN	114.679	-20.2824	-7.91702	16	14	-22.1373	114.68	>90	0-10	20-30
MAN	114.418	-20.7716	-8.12711	17	14	-22.7748	114.42	>90	0-10	20-30
MAN	114.155	-21.2599	-8.33786	18	14	-23.4123	114.16	>90	0-10	20-30
MAN	113.892	-21.7475	-8.54929	19	14	-24.0499	113.89	>90	0-10	20-30
MAN	113.628	-22.2341	-8.7614	20	14	-24.6874	113.63	>90	0-10	20-30
MAN	113.363	-22.72	-8.97418	21	14	-25.3249	113.36	>90	0-10	20-30
MAN	113.097	-23.2049	-9.18764	22	14	-25.9625	113.1	>90	0-10	20-30
MAN	112.83	-23.6891	-9.40179	23	14	-26.6	112.83	>90	0-10	20-30
MAN	112.563	-24.1723	-9.61663	24	14	-27.2375	112.56	>90	0-10	20-30
MAN	112.294	-24.6548	-9.83215	25	14	-27.875	112.29	>90	0-10	20-30
MAN	112.025	-25.1363	-10.0484	26	14	-28.5126	112.02	>90	10-20	20-30
MAN	111.755	-25.617	-10.2653	27	14	-29.1501	111.75	>90	10-20	20-30
MAN	111.484	-26.0968	-10.4829	28	14	-29.7876	111.48	>90	10-20	20-30
MAN	111.212	-26.5757	-10.7012	29	14	-30.4252	111.21	>90	10-20	20-30
MAN	110.939	-27.0538	-10.9203	30	14	-31.0627	110.94	>90	10-20	20-30
MAN	110.665	-27.531	-11.14	31	14	-31.7002	110.67	>90	10-20	20-30
MAN	110.391	-28.0073	-11.3605	32	14	-32.3378	110.39	>90	10-20	20-30
MAN	110.115	-28.4826	-11.5817	33	14	-32.9753	110.12	>90	10-20	20-30
MAN	109.839	-28.9571	-11.8036	34	14	-33.6128	109.84	>90	10-20	20-30
MAN	109.562	-29.4307	-12.0262	35	14	-34.2504	109.56	>90	10-20	20-30
MAN	109.284	-29.9034	-12.2495	36	14	-34.8879	109.28	>90	10-20	20-30
MAN	109.005	-30.3752	-12.4736	37	14	-35.5254	109	>90	10-20	30-40
MAN	108.725	-30.846	-12.6985	38	14	-36.163	108.72	>90	10-20	30-40
MAN	108.444	-31.3159	-12.924	39	14	-36.8005	108.44	>90	10-20	30-40
MAN	108.162	-31.785	-13.1503	40	14	-37.438	108.16	>90	10-20	30-40
MAN	107.879	-32.253	-13.3774	41	14	-38.0756	107.88	>90	10-20	30-40
MAN	107.595	-32.7202	-13.6052	42	14	-38.7131	107.6	>90	10-20	30-40
MAN	107.311	-33.1864	-13.8338	43	14	-39.3506	107.31	>90	10-20	30-40
MAN	107.025	-33.6516	-14.0631	44	14	-39.9882	107.03	>90	10-20	30-40
MAN	106.738	-34.116	-14.2932	45	14	-40.6257	106.74	>90	10-20	30-40
MAN	106.451	-34.5793	-14.524	46	14	-41.2632	106.45	>90	10-20	30-40
MAN	106.163	-35.0417	-14.7556	47	14	-41.9007	106.16	>90	10-20	30-40
MAN	105.873	-35.5032	-14.988	48	14	-42.5383	105.87	>90	10-20	30-40
MAN	105.583	-35.9636	-15.2212	49	14	-43.1758	105.58	>90	10-20	30-40
MAN	105.291	-36.4231	-15.4551	50	14	-43.8133	105.29	>90	10-20	30-40
MAN	104.999	-36.8817	-15.6899	51	14	-44.4509	105	>90	10-20	30-40
MAN	104.706	-37.3392	-15.9254	52	14	-45.0884	104.71	>90	10-20	30-40
MAN	104.411	-37.7958	-16.1617	53	14	-45.7259	104.41	>90	10-20	30-40
MAN	104.116	-38.2513	-16.3989	54	14	-46.3635	104.12	>90	10-20	30-40
MAN	103.82	-38.7059	-16.6368	55	14	-47.001	103.82	>90	10-20	30-40
MAN	103.522	-39.1595	-16.8755	56	14	-47.6385	103.52	>90	10-20	30-40
MAN	103.224	-39.612	-17.115	57	14	-48.2761	103.22	>90	10-20	30-40
MAN	102.925	-40.0636	-17.3554	58	14	-48.9136	102.92	>90	10-20	40-50
MAN	102.624	-40.5141	-17.5966	59	14	-49.5511	102.62	>90	10-20	40-50
MAN	102.323	-40.9636	-17.8385	60	14	-50.1887	102.32	>90	10-20	40-50
MAN	102.021	-41.4121	-18.0814	61	14	-50.8262	102.02	>90	10-20	40-50
MAN	101.717	-41.8595	-18.325	62	14	-51.4637	101.72	>90	10-20	40-50
MAN	101.413	-42.3059	-18.5695	63	14	-52.1013	101.41	>90	10-20	40-50
MAN	101.107	-42.7513	-18.8148	64	14	-52.7388	101.11	>90	10-20	40-50
MAN	100.801	-43.1956	-19.061	65	14	-53.3763	100.8	>90	10-20	40-50
MAN	100.493	-43.6389	-19.308	66	14	-54.0139	100.49	>90	10-20	40-50
MAN	100.184	-44.0811	-19.5559	67	14	-54.6514	100.18	>90	10-20	40-50
MAN	99.8746	-44.5222	-19.8046	68	14	-55.2889	99.87	>90	10-20	40-50
MAN	99.5638	-44.9623	-20.0542	69	14	-55.9264	99.56	>90	20-30	40-50
MAN	99.2519	-45.4013	-20.3046	70	14	-56.564	99.25	>90	20-30	40-50
MAN	98.9389	-45.8392	-20.5559	71	14	-57.2015	98.94	>90	20-30	40-50
MAN	98.6248	-46.276	-20.8081	72	14	-57.839	98.62	>90	20-30	40-50
MAN	98.3096	-46.7117	-21.0612	73	14	-58.4766	98.31	>90	20-30	40-50
MAN	97.9934	-47.1463	-21.3152	74	14	-59.1141	97.99	>90	20-30	40-50
MAN	97.676	-47.5799	-21.57	75	14	-59.7516	97.68	>90	20-30	40-50
MAN	97.3575	-48.0123	-21.8257	76	14	-60.3892	97.36	>90	20-30	40-50
MAN	97.0379	-48.4436	-22.0824	77	14	-61.0267	97.04	>90	20-30	40-50
MAN	96.7171	-48.8737	-22.3399	78	14	-61.6642	96.72	>90	20-30	40-50
MAN	96.3953	-49.3028	-22.5984	79	14	-62.3018	96.4	>90	20-30	40-50
MAN	96.0723	-49.7307	-22.8577	80	14	-62.9393	96.07	>90	20-30	40-50
MAN	95.7481	-50.1575	-23.118	81	14	-63.5768	95.75	>90	20-30	50-60
MAN	95.4228	-50.5831	-23.3792	82	14	-64.2144	95.42	>90	20-30	50-60
MAN	95.0964	-51.0075	-23.6413	83	14	-64.8519	95.1	>90	20-30	50-60
MAN	94.7688	-51.4309	-23.9044	84	14	-65.4894	94.77	>90	20-30	50-60
MAN	94.44	-51.853	-24.1684	85	14	-66.127	94.44	>90	20-30	50-60
MAN	94.11	-52.274	-24.4333	86	14	-66.7645	94.11	>90	20-30	50-60
MAN	93.7789	-52.6938	-24.6992	87	14	-67.402	93.78	>90	20-30	50-60
MAN	93.4466	-53.1124	-24.966	88	14	-68.0395	93.45	>90	20-30	50-60
MAN	93.1131	-53.5298	-25.2338	89	14	-68.6771	93.11	>90	20-30	50-60
MAN	92.7784	-53.946	-25.5026	90	14	-69.3146	92.78	>90	20-30	50-60
MAN	92.4425	-54.361	-25.7723	91	14	-69.9521	92.44	>90	20-30	50-60
MAN	92.1053	-54.7749	-26.043	92	14	-70.5897	92.11	>90	20-30	50-60
MAN	91.767	-55.1875	-26.3147	93	14	-71.2272	91.77	>90	20-30	50-60
MAN	91.4274	-55.5988	-26.5873	94	14	-71.8647	91.43	>90	20-30	50-60
MAN	91.0866	-56.009	-26.861	95	14	-72.5023	91.09	>90	20-30	50-60
MAN	90.7446	-56.4179	-27.1356	96	14	-73.1398	90.74	>90	20-30	50-60
MAN	90.4013	-56.8255	-27.4113	97	14	-73.7773	90.4	>90	20-30	50-60
MAN	90.0568	-57.232	-27.6879	98	14	-74.4149	90.06	>90	20-30	50-60
MAN	89.711	-57.6371	-27.9655	99	14	-75.0524	89.71	80-90	20-30	50-60
MAN	89.364	-58.041	-28.2442	100	14	-75.6899	89.36	80-90	20-30	50-60
MAN	118.326	-13.211	-4.98899	0	15	-12.7894	118.33	>90	0-10	10-20
MAN	118.076	-13.7116	-5.18987	1	15	-13.4269	118.08	>90	0-10	10-20
MAN	117.825	-14.2114	-5.39138	2	15	-14.0644	117.82	>90	0-10	10-20
MAN	117.573	-14.7105	-5.59352	3	15	-14.702	117.57	>90	0-10	10-20
MAN	117.32	-15.2088	-5.79629	4	15	-15.3395	117.32	>90	0-10	10-20
MAN	117.067	-15.7063	-5.99969	5	15	-15.977	117.07	>90	0-10	10-20
MAN	116.813	-16.203	-6.20373	6	15	-16.6146	116.81	>90	0-10	10-20
MAN	116.558	-16.6989	-6.4084	7	15	-17.2521	116.56	>90	0-10	10-20
MAN	116.302	-17.194	-6.61372	8	15	-17.8896	116.3	>90	0-10	10-20
MAN	116.046	-17.6883	-6.81969	9	15	-18.5272	116.05	>90	0-10	10-20
MAN	115.789	-18.1818	-7.0263	10	15	-19.1647	115.79	>90	0-10	10-20
MAN	115.53	-18.6745	-7.23357	11	15	-19.8022	115.53	>90	0-10	10-20
MAN	115.271	-19.1664	-7.44149	12	15	-20.4398	115.27	>90	0-10	10-20
MAN	115.012	-19.6574	-7.65007	13	15	-21.0773	115.01	>90	0-10	10-20
MAN	114.751	-20.1476	-7.85931	14	15	-21.7148	114.75	>90	0-10	20-30
MAN	114.49	-20.637	-8.06922	15	15	-22.3524	114.49	>90	0-10	20-30
MAN	114.227	-21.1256	-8.27979	16	15	-22.9899	114.23	>90	0-10	20-30
MAN	113.964	-21.6134	-8.49104	17	15	-23.6274	113.96	>90	0-10	20-30
MAN	113.7	-22.1003	-8.70296	18	15	-24.265	113.7	>90	0-10	20-30
MAN	113.436	-22.5863	-8.91555	19	15	-24.9025	113.44	>90	0-10	20-30
MAN	113.17	-23.0715	-9.12883	20	15	-25.54	113.17	>90	0-10	20-30
MAN	112.904	-23.5559	-9.34278	21	15	-26.1775	112.9	>90	0-10	20-30
MAN	112.636	-24.0394	-9.55743	22	15	-26.8151	112.64	>90	0-10	20-30
MAN	112.368	-24.5221	-9.77277	23	15	-27.4526	112.37	>90	0-10	20-30
MAN	112.099	-25.0039	-9.9888	24	15	-28.0901	112.1	>90	0-10	20-30
MAN	111.829	-25.4848	-10.2055	25	15	-28.7277	111.83	>90	10-20	20-30
MAN	111.558	-25.9648	-10.423	26	15	-29.3652	111.56	>90	10-20	20-30
MAN	111.287	-26.444	-10.6411	27	15	-30.0027	111.29	>90	10-20	20-30
MAN	111.014	-26.9223	-10.8599	28	15	-30.6403	111.01	>90	10-20	20-30
MAN	110.741	-27.3997	-11.0795	29	15	-31.2778	110.74	>90	10-20	20-30
MAN	110.466	-27.8763	-11.2997	30	15	-31.9153	110.47	>90	10-20	20-30
MAN	110.191	-28.3519	-11.5207	31	15	-32.5529	110.19	>90	10-20	20-30
MAN	109.915	-28.8266	-11.7424	32	15	-33.1904	109.92	>90	10-20	20-30
MAN	109.638	-29.3005	-11.9648	33	15	-33.8279	109.64	>90	10-20	20-30
MAN	109.36	-29.7734	-12.188	34	15	-34.4655	109.36	>90	10-20	20-30
MAN	109.081	-30.2454	-12.4119	35	15	-35.103	109.08	>90	10-20	30-40
MAN	108.802	-30.7165	-12.6365	36	15	-35.7405	108.8	>90	10-20	30-40
MAN	108.521	-31.1867	-12.8619	37	15	-36.3781	108.52	>90	10-20	30-40
MAN	108.239	-31.656	-13.088	38	15	-37.0156	108.24	>90	10-20	30-40
MAN	107.957	-32.1243	-13.3148	39	15	-37.6531	107.96	>90	10-20	30-40
MAN	107.673	-32.5917	-13.5424	40	15	-38.2907	107.67	>90	10-20	30-40
MAN	107.389	-33.0582	-13.7708	41	15	-38.9282	107.39	>90	10-20	30-40
MAN	107.104	-33.5237	-13.9999	42	15	-39.5657	107.1	>90	10-20	30-40
MAN	106.817	-33.9883	-14.2298	43	15	-40.2032	106.82	>90	10-20	30-40
MAN	106.53	-34.4519	-14.4604	44	15	-40.8408	106.53	>90	10-20	30-40
MAN	106.242	-34.9146	-14.6918	45	15	-41.4783	106.24	>90	10-20	30-40
MAN	105.953	-35.3763	-14.924	46	15	-42.1158	105.95	>90	10-20	30-40
MAN	105.663	-35.837	-15.1569	47	15	-42.7534	105.66	>90	10-20	30-40
MAN	105.372	-36.2968	-15.3907	48	15	-43.3909	105.37	>90	10-20	30-40
MAN	105.08	-36.7556	-15.6252	49	15	-44.0284	105.08	>90	10-20	30-40
MAN	104.787	-37.2134	-15.8605	50	15	-44.666	104.79	>90	10-20	30-40
MAN	104.492	-37.6702	-16.0966	51	15	-45.3035	104.49	>90	10-20	30-40
MAN	104.197	-38.1261	-16.3335	52	15	-45.941	104.2	>90	10-20	30-40
MAN	103.901	-38.5809	-16.5712	53	15	-46.5786	103.9	>90	10-20	30-40
MAN	103.604	-39.0347	-16.8097	54	15	-47.2161	103.6	>90	10-20	30-40
MAN	103.306	-39.4876	-17.049	55	15	-47.8536	103.31	>90	10-20	30-40
MAN	103.007	-39.9394	-17.2892	56	15	-48.4912	103.01	>90	10-20	30-40
MAN	102.707	-40.3902	-17.5301	57	15	-49.1287	102.71	>90	10-20	40-50
MAN	102.406	-40.84	-17.7719	58	15	-49.7662	102.41	>90	10-20	40-50
MAN	102.104	-41.2888	-18.0145	59	15	-50.4038	102.1	>90	10-20	40-50
MAN	101.801	-41.7365	-18.2579	60	15	-51.0413	101.8	>90	10-20	40-50
MAN	101.497	-42.1832	-18.5021	61	15	-51.6788	101.5	>90	10-20	40-50
MAN	101.191	-42.6288	-18.7472	62	15	-52.3163	101.19	>90	10-20	40-50
MAN	100.885	-43.0734	-18.9931	63	15	-52.9539	100.89	>90	10-20	40-50
MAN	100.578	-43.517	-19.2399	64	15	-53.5914	100.58	>90	10-20	40-50
MAN	100.269	-43.9595	-19.4876	65	15	-54.2289	100.27	>90	10-20	40-50
MAN	99.96	-44.4009	-19.736	66	15	-54.8665	99.96	>90	10-20	40-50
MAN	99.6494	-44.8413	-19.9854	67	15	-55.504	99.65	>90	10-20	40-50
MAN	99.3378	-45.2806	-20.2356	68	15	-56.1415	99.34	>90	20-30	40-50
MAN	99.0251	-45.7188	-20.4867	69	15	-56.7791	99.03	>90	20-30	40-50
MAN	98.7114	-46.1559	-20.7386	70	15	-57.4166	98.71	>90	20-30	40-50
MAN	98.3965	-46.5919	-20.9915	71	15	-58.0541	98.4	>90	20-30	40-50
MAN	98.0805	-47.0268	-21.2452	72	15	-58.6917	98.08	>90	20-30	40-50
MAN	97.7634	-47.4607	-21.4998	73	15	-59.3292	97.76	>90	20-30	40-50
MAN	97.4452	-47.8934	-21.7553	74	15	-59.9667	97.45	>90	20-30	40-50
MAN	97.1259	-48.325	-22.0117	75	15	-60.6043	97.13	>90	20-30	40-50
MAN	96.8055	-48.7555	-22.269	76	15	-61.2418	96.81	>90	20-30	40-50
MAN	96.484	-49.1848	-22.5272	77	15	-61.8793	96.48	>90	20-30	40-50
MAN	96.1613	-49.613	-22.7863	78	15	-62.5169	96.16	>90	20-30	40-50
MAN	95.8374	-50.0401	-23.0463	79	15	-63.1544	95.84	>90	20-30	50-60
MAN	95.5125	-50.4661	-23.3072	80	15	-63.7919	95.51	>90	20-30	50-60
MAN	95.1863	-50.8908	-23.5691	81	15	-64.4295	95.19	>90	20-30	50-60
MAN	94.859	-51.3145	-23.8319	82	15	-65.067	94.86	>90	20-30	50-60
MAN	94.5306	-51.7369	-24.0956	83	15	-65.7045	94.53	>90	20-30	50-60
MAN	94.201	-52.1582	-24.3603	84	15	-66.342	94.2	>90	20-30	50-60
MAN	93.8702	-52.5783	-24.6259	85	15	-66.9796	93.87	>90	20-30	50-60
MAN	93.5382	-52.9973	-24.8925	86	15	-67.6171	93.54	>90	20-30	50-60
MAN	93.205	-53.415	-25.16	87	15	-68.2546	93.2	>90	20-30	50-60
MAN	92.8706	-53.8316	-25.4285	88	15	-68.8922	92.87	>90	20-30	50-60
MAN	92.535	-54.2469	-25.698	89	15	-69.5297	92.54	>90	20-30	50-60
MAN	92.1982	-54.6611	-25.9684	90	15	-70.1672	92.2	>90	20-30	50-60
MAN	91.8602	-55.074	-26.2398	91	15	-70.8048	91.86	>90	20-30	50-60
MAN	91.521	-55.4857	-26.5122	92	15	-71.4423	91.52	>90	20-30	50-60
MAN	91.1806	-55.8962	-26.7856	93	15	-72.0798	91.18	>90	20-30	50-60
MAN	90.8389	-56.3055	-27.0599	94	15	-72.7174	90.84	>90	20-30	50-60
MAN	90.4959	-56.7135	-27.3353	95	15	-73.3549	90.5	>90	20-30	50-60
MAN	90.1518	-57.1202	-27.6117	96	15	-73.9924	90.15	>90	20-30	50-60
MAN	89.8063	-57.5257	-27.889	97	15	-74.63	89.81	80-90	20-30	50-60
MAN	89.4596	-57.93	-28.1674	98	15	-75.2675	89.46	80-90	20-30	50-60
MAN	89.1116	-58.333	-28.4468	99	15	-75.905	89.11	80-90	20-30	50-60
MAN	88.7624	-58.7347	-28.7273	100	15	-76.5426	88.76	80-90	20-30	50-60
MAN	117.894	-14.0739	-5.33586	0	16	-13.642	117.89	>90	0-10	10-20
MAN	117.642	-14.5732	-5.53782	1	16	-14.2795	117.64	>90	0-10	10-20
MAN	117.39	-15.0717	-5.74042	2	16	-14.9171	117.39	>90	0-10	10-20
MAN	117.137	-15.5694	-5.94364	3	16	-15.5546	117.14	>90	0-10	10-20
MAN	116.883	-16.0664	-6.14751	4	16	-16.1921	116.88	>90	0-10	10-20
MAN	116.628	-16.5625	-6.35201	5	16	-16.8297	116.63	>90	0-10	10-20
MAN	116.373	-17.0578	-6.55715	6	16	-17.4672	116.37	>90	0-10	10-20
MAN	116.117	-17.5523	-6.76294	7	16	-18.1047	116.12	>90	0-10	10-20
MAN	115.859	-18.0461	-6.96937	8	16	-18.7423	115.86	>90	0-10	10-20
MAN	115.602	-18.539	-7.17646	9	16	-19.3798	115.6	>90	0-10	10-20
MAN	115.343	-19.0311	-7.3842	10	16	-20.0173	115.34	>90	0-10	10-20
MAN	115.083	-19.5223	-7.5926	11	16	-20.6549	115.08	>90	0-10	10-20
MAN	114.823	-20.0128	-7.80166	12	16	-21.2924	114.82	>90	0-10	20-30
MAN	114.562	-20.5024	-8.01138	13	16	-21.9299	114.56	>90	0-10	20-30
MAN	114.3	-20.9912	-8.22177	14	16	-22.5675	114.3	>90	0-10	20-30
MAN	114.037	-21.4792	-8.43283	15	16	-23.205	114.04	>90	0-10	20-30
MAN	113.773	-21.9663	-8.64456	16	16	-23.8425	113.77	>90	0-10	20-30
MAN	113.509	-22.4526	-8.85697	17	16	-24.48	113.51	>90	0-10	20-30
MAN	113.243	-22.9381	-9.07006	18	16	-25.1176	113.24	>90	0-10	20-30
MAN	112.977	-23.4227	-9.28383	19	16	-25.7551	112.98	>90	0-10	20-30
MAN	112.71	-23.9064	-9.49829	20	16	-26.3926	112.71	>90	0-10	20-30
MAN	112.442	-24.3893	-9.71343	21	16	-27.0302	112.44	>90	0-10	20-30
MAN	112.173	-24.8714	-9.92927	22	16	-27.6677	112.17	>90	0-10	20-30
MAN	111.904	-25.3525	-10.1458	23	16	-28.3052	111.9	>90	10-20	20-30
MAN	111.633	-25.8328	-10.363	24	16	-28.9428	111.63	>90	10-20	20-30
MAN	111.362	-26.3122	-10.581	25	16	-29.5803	111.36	>90	10-20	20-30
MAN	111.089	-26.7908	-10.7996	26	16	-30.2178	111.09	>90	10-20	20-30
MAN	110.816	-27.2684	-11.019	27	16	-30.8554	110.82	>90	10-20	20-30
MAN	110.542	-27.7452	-11.239	28	16	-31.4929	110.54	>90	10-20	20-30
MAN	110.267	-28.2211	-11.4598	29	16	-32.1304	110.27	>90	10-20	20-30
MAN	109.991	-28.6961	-11.6813	30	16	-32.768	109.99	>90	10-20	20-30
MAN	109.714	-29.1701	-11.9036	31	16	-33.4055	109.71	>90	10-20	20-30
MAN	109.437	-29.6433	-12.1265	32	16	-34.043	109.44	>90	10-20	20-30
MAN	109.158	-30.1156	-12.3502	33	16	-34.6806	109.16	>90	10-20	30-40
MAN	108.879	-30.587	-12.5746	34	16	-35.3181	108.88	>90	10-20	30-40
MAN	108.598	-31.0574	-12.7998	35	16	-35.9556	108.6	>90	10-20	30-40
MAN	108.317	-31.5269	-13.0257	36	16	-36.5931	108.32	>90	10-20	30-40
MAN	108.035	-31.9955	-13.2523	37	16	-37.2307	108.03	>90	10-20	30-40
MAN	107.752	-32.4632	-13.4797	38	16	-37.8682	107.75	>90	10-20	30-40
MAN	107.467	-32.9299	-13.7079	39	16	-38.5057	107.47	>90	10-20	30-40
MAN	107.182	-33.3957	-13.9368	40	16	-39.1433	107.18	>90	10-20	30-40
MAN	106.896	-33.8605	-14.1664	41	16	-39.7808	106.9	>90	10-20	30-40
MAN	106.609	-34.3244	-14.3968	42	16	-40.4183	106.61	>90	10-20	30-40
MAN	106.321	-34.7873	-14.628	43	16	-41.0559	106.32	>90	10-20	30-40
MAN	106.033	-35.2493	-14.86	44	16	-41.6934	106.03	>90	10-20	30-40
MAN	105.743	-35.7103	-15.0928	45	16	-42.3309	105.74	>90	10-20	30-40
MAN	105.452	-36.1703	-15.3263	46	16	-42.9685	105.45	>90	10-20	30-40
MAN	105.16	-36.6294	-15.5606	47	16	-43.606	105.16	>90	10-20	30-40
MAN	104.867	-37.0875	-15.7957	48	16	-44.2435	104.87	>90	10-20	30-40
MAN	104.574	-37.5446	-16.0316	49	16	-44.8811	104.57	>90	10-20	30-40
MAN	104.279	-38.0007	-16.2682	50	16	-45.5186	104.28	>90	10-20	30-40
MAN	103.983	-38.4558	-16.5057	51	16	-46.1561	103.98	>90	10-20	30-40
MAN	103.686	-38.9099	-16.744	52	16	-46.7937	103.69	>90	10-20	30-40
MAN	103.388	-39.363	-16.9831	53	16	-47.4312	103.39	>90	10-20	30-40
MAN	103.09	-39.8152	-17.223	54	16	-48.0687	103.09	>90	10-20	30-40
MAN	102.79	-40.2662	-17.4637	55	16	-48.7063	102.79	>90	10-20	40-50
MAN	102.489	-40.7163	-17.7052	56	16	-49.3438	102.49	>90	10-20	40-50
MAN	102.187	-41.1654	-17.9476	57	16	-49.9813	102.19	>90	10-20	40-50
MAN	101.884	-41.6134	-18.1908	58	16	-50.6188	101.88	>90	10-20	40-50
MAN	101.581	-42.0604	-18.4348	59	16	-51.2564	101.58	>90	10-20	40-50
MAN	101.276	-42.5063	-18.6797	60	16	-51.8939	101.28	>90	10-20	40-50
MAN	100.97	-42.9512	-18.9254	61	16	-52.5314	100.97	>90	10-20	40-50
MAN	100.663	-43.395	-19.1719	62	16	-53.169	100.66	>90	10-20	40-50
MAN	100.354	-43.8378	-19.4193	63	16	-53.8065	100.35	>90	10-20	40-50
MAN	100.045	-44.2795	-19.6676	64	16	-54.444	100.05	>90	10-20	40-50
MAN	99.735	-44.7202	-19.9167	65	16	-55.0816	99.74	>90	10-20	40-50
MAN	99.4237	-45.1598	-20.1667	66	16	-55.7191	99.42	>90	20-30	40-50
MAN	99.1113	-45.5983	-20.4175	67	16	-56.3566	99.11	>90	20-30	40-50
MAN	98.7978	-46.0357	-20.6692	68	16	-56.9942	98.8	>90	20-30	40-50
MAN	98.4833	-46.472	-20.9218	69	16	-57.6317	98.48	>90	20-30	40-50
MAN	98.1676	-46.9073	-21.1753	70	16	-58.2692	98.17	>90	20-30	40-50
MAN	97.8508	-47.3414	-21.4296	71	16	-58.9068	97.85	>90	20-30	40-50
MAN	97.5329	-47.7744	-21.6849	72	16	-59.5443	97.53	>90	20-30	40-50
MAN	97.2139	-48.2063	-21.941	73	16	-60.1818	97.21	>90	20-30	40-50
MAN	96.8938	-48.6371	-22.1981	74	16	-60.8194	96.89	>90	20-30	40-50
MAN	96.5726	-49.0668	-22.456	75	16	-61.4569	96.57	>90	20-30	40-50
MAN	96.2502	-49.4953	-22.7149	76	16	-62.0944	96.25	>90	20-30	40-50
MAN	95.9267	-49.9227	-22.9746	77	16	-62.732	95.93	>90	20-30	40-50
MAN	95.602	-50.3489	-23.2353	78	16	-63.3695	95.6	>90	20-30	50-60
MAN	95.2762	-50.774	-23.4969	79	16	-64.007	95.28	>90	20-30	50-60
MAN	94.9492	-51.198	-23.7595	80	16	-64.6445	94.95	>90	20-30	50-60
MAN	94.6211	-51.6208	-24.023	81	16	-65.2821	94.62	>90	20-30	50-60
MAN	94.2918	-52.0424	-24.2874	82	16	-65.9196	94.29	>90	20-30	50-60
MAN	93.9613	-52.4628	-24.5527	83	16	-66.5571	93.96	>90	20-30	50-60
MAN	93.6297	-52.8821	-24.819	84	16	-67.1947	93.63	>90	20-30	50-60
MAN	93.2968	-53.3002	-25.0863	85	16	-67.8322	93.3	>90	20-30	50-60
MAN	92.9628	-53.7171	-25.3545	86	16	-68.4697	92.96	>90	20-30	50-60
MAN	92.6275	-54.1327	-25.6237	87	16	-69.1073	92.63	>90	20-30	50-60
MAN	92.2911	-54.5472	-25.8939	88	16	-69.7448	92.29	>90	20-30	50-60
MAN	91.9534	-54.9605	-26.165	89	16	-70.3823	91.95	>90	20-30	50-60
MAN	91.6145	-55.3725	-26.4371	90	16	-71.0199	91.61	>90	20-30	50-60
MAN	91.2744	-55.7834	-26.7102	91	16	-71.6574	91.27	>90	20-30	50-60
MAN	90.933	-56.1929	-26.9843	92	16	-72.2949	90.93	>90	20-30	50-60
MAN	90.5904	-56.6013	-27.2594	93	16	-72.9325	90.59	>90	20-30	50-60
MAN	90.2466	-57.0084	-27.5355	94	16	-73.57	90.25	>90	20-30	50-60
MAN	89.9015	-57.4143	-27.8126	95	16	-74.2075	89.9	80-90	20-30	50-60
MAN	89.5552	-57.8188	-28.0907	96	16	-74.8451	89.56	80-90	20-30	50-60
MAN	89.2075	-58.2222	-28.3698	97	16	-75.4826	89.21	80-90	20-30	50-60
MAN	88.8586	-58.6242	-28.65	98	16	-76.1201	88.86	80-90	20-30	50-60
MAN	88.5085	-59.025	-28.9312	99	16	-76.7576	88.51	80-90	20-30	50-60
MAN	88.157	-59.4245	-29.2134	100	16	-77.3952	88.16	80-90	20-30	50-60
MAN	117.46	-14.9346	-5.6846	0	17	-14.4946	117.46	>90	0-10	10-20
MAN	117.207	-15.4325	-5.88765	1	17	-15.1322	117.21	>90	0-10	10-20
MAN	116.953	-15.9297	-6.09134	2	17	-15.7697	116.95	>90	0-10	10-20
MAN	116.699	-16.426	-6.29566	3	17	-16.4072	116.7	>90	0-10	10-20
MAN	116.443	-16.9216	-6.50063	4	17	-17.0448	116.44	>90	0-10	10-20
MAN	116.187	-17.4163	-6.70624	5	17	-17.6823	116.19	>90	0-10	10-20
MAN	115.93	-17.9103	-6.91249	6	17	-18.3198	115.93	>90	0-10	10-20
MAN	115.673	-18.4034	-7.1194	7	17	-18.9574	115.67	>90	0-10	10-20
MAN	115.414	-18.8957	-7.32696	8	17	-19.5949	115.41	>90	0-10	10-20
MAN	115.155	-19.3872	-7.53518	9	17	-20.2324	115.15	>90	0-10	10-20
MAN	114.895	-19.8779	-7.74406	10	17	-20.8699	114.89	>90	0-10	10-20
MAN	114.634	-20.3678	-7.9536	11	17	-21.5075	114.63	>90	0-10	20-30
MAN	114.372	-20.8568	-8.1638	12	17	-22.145	114.37	>90	0-10	20-30
MAN	114.109	-21.345	-8.37468	13	17	-22.7825	114.11	>90	0-10	20-30
MAN	113.846	-21.8324	-8.58622	14	17	-23.4201	113.85	>90	0-10	20-30
MAN	113.582	-22.3189	-8.79845	15	17	-24.0576	113.58	>90	0-10	20-30
MAN	113.316	-22.8046	-9.01135	16	17	-24.6951	113.32	>90	0-10	20-30
MAN	113.05	-23.2894	-9.22493	17	17	-25.3327	113.05	>90	0-10	20-30
MAN	112.784	-23.7734	-9.4392	18	17	-25.9702	112.78	>90	0-10	20-30
MAN	112.516	-24.2565	-9.65415	19	17	-26.6077	112.52	>90	0-10	20-30
MAN	112.247	-24.7388	-9.8698	20	17	-27.2453	112.25	>90	0-10	20-30
MAN	111.978	-25.2202	-10.0861	21	17	-27.8828	111.98	>90	10-20	20-30
MAN	111.708	-25.7007	-10.3032	22	17	-28.5203	111.71	>90	10-20	20-30
MAN	111.436	-26.1804	-10.5209	23	17	-29.1579	111.44	>90	10-20	20-30
MAN	111.164	-26.6592	-10.7394	24	17	-29.7954	111.16	>90	10-20	20-30
MAN	110.891	-27.1371	-10.9585	25	17	-30.4329	110.89	>90	10-20	20-30
MAN	110.618	-27.6141	-11.1784	26	17	-31.0705	110.62	>90	10-20	20-30
MAN	110.343	-28.0902	-11.399	27	17	-31.708	110.34	>90	10-20	20-30
MAN	110.067	-28.5654	-11.6203	28	17	-32.3455	110.07	>90	10-20	20-30
MAN	109.791	-29.0398	-11.8423	29	17	-32.9831	109.79	>90	10-20	20-30
MAN	109.513	-29.5132	-12.0651	30	17	-33.6206	109.51	>90	10-20	20-30
MAN	109.235	-29.9857	-12.2886	31	17	-34.2581	109.24	>90	10-20	20-30
MAN	108.956	-30.4573	-12.5128	32	17	-34.8956	108.96	>90	10-20	30-40
MAN	108.676	-30.928	-12.7377	33	17	-35.5332	108.68	>90	10-20	30-40
MAN	108.395	-31.3978	-12.9634	34	17	-36.1707	108.39	>90	10-20	30-40
MAN	108.113	-31.8666	-13.1899	35	17	-36.8082	108.11	>90	10-20	30-40
MAN	107.83	-32.3345	-13.4171	36	17	-37.4458	107.83	>90	10-20	30-40
MAN	107.546	-32.8015	-13.645	37	17	-38.0833	107.55	>90	10-20	30-40
MAN	107.261	-33.2676	-13.8737	38	17	-38.7208	107.26	>90	10-20	30-40
MAN	106.975	-33.7327	-14.1031	39	17	-39.3584	106.98	>90	10-20	30-40
MAN	106.688	-34.1968	-14.3334	40	17	-39.9959	106.69	>90	10-20	30-40
MAN	106.401	-34.66	-14.5643	41	17	-40.6334	106.4	>90	10-20	30-40
MAN	106.112	-35.1222	-14.7961	42	17	-41.271	106.11	>90	10-20	30-40
MAN	105.823	-35.5835	-15.0286	43	17	-41.9085	105.82	>90	10-20	30-40
MAN	105.532	-36.0438	-15.2619	44	17	-42.546	105.53	>90	10-20	30-40
MAN	105.24	-36.5032	-15.496	45	17	-43.1836	105.24	>90	10-20	30-40
MAN	104.948	-36.9615	-15.7309	46	17	-43.8211	104.95	>90	10-20	30-40
MAN	104.654	-37.4189	-15.9666	47	17	-44.4586	104.65	>90	10-20	30-40
MAN	104.36	-37.8753	-16.203	48	17	-45.0962	104.36	>90	10-20	30-40
MAN	104.064	-38.3307	-16.4403	49	17	-45.7337	104.06	>90	10-20	30-40
MAN	103.768	-38.7851	-16.6783	50	17	-46.3712	103.77	>90	10-20	30-40
MAN	103.471	-39.2384	-16.9172	51	17	-47.0088	103.47	>90	10-20	30-40
MAN	103.172	-39.6908	-17.1569	52	17	-47.6463	103.17	>90	10-20	30-40
MAN	102.873	-40.1422	-17.3974	53	17	-48.2838	102.87	>90	10-20	40-50
MAN	102.572	-40.5925	-17.6387	54	17	-48.9213	102.57	>90	10-20	40-50
MAN	102.27	-41.0419	-17.8808	55	17	-49.5589	102.27	>90	10-20	40-50
MAN	101.968	-41.4902	-18.1238	56	17	-50.1964	101.97	>90	10-20	40-50
MAN	101.664	-41.9374	-18.3676	57	17	-50.8339	101.66	>90	10-20	40-50
MAN	101.36	-42.3837	-18.6122	58	17	-51.4715	101.36	>90	10-20	40-50
MAN	101.054	-42.8288	-18.8577	59	17	-52.109	101.05	>90	10-20	40-50
MAN	100.747	-43.273	-19.104	60	17	-52.7465	100.75	>90	10-20	40-50
MAN	100.439	-43.7161	-19.3511	61	17	-53.3841	100.44	>90	10-20	40-50
MAN	100.13	-44.1581	-19.5992	62	17	-54.0216	100.13	>90	10-20	40-50
MAN	99.8205	-44.599	-19.848	63	17	-54.6591	99.82	>90	10-20	40-50
MAN	99.5095	-45.0389	-20.0978	64	17	-55.2967	99.51	>90	20-30	40-50
MAN	99.1974	-45.4777	-20.3484	65	17	-55.9342	99.2	>90	20-30	40-50
MAN	98.8842	-45.9154	-20.5998	66	17	-56.5717	98.88	>90	20-30	40-50
MAN	98.5699	-46.352	-20.8522	67	17	-57.2093	98.57	>90	20-30	40-50
MAN	98.2546	-46.7876	-21.1054	68	17	-57.8468	98.25	>90	20-30	40-50
MAN	97.9381	-47.222	-21.3595	69	17	-58.4843	97.94	>90	20-30	40-50
MAN	97.6205	-47.6553	-21.6145	70	17	-59.1219	97.62	>90	20-30	40-50
MAN	97.3018	-48.0876	-21.8704	71	17	-59.7594	97.3	>90	20-30	40-50
MAN	96.982	-48.5186	-22.1272	72	17	-60.3969	96.98	>90	20-30	40-50
MAN	96.6611	-48.9486	-22.3849	73	17	-61.0344	96.66	>90	20-30	40-50
MAN	96.339	-49.3775	-22.6435	74	17	-61.672	96.34	>90	20-30	40-50
MAN	96.0158	-49.8052	-22.903	75	17	-62.3095	96.02	>90	20-30	40-50
MAN	95.6915	-50.2317	-23.1635	76	17	-62.947	95.69	>90	20-30	50-60
MAN	95.366	-50.6572	-23.4248	77	17	-63.5846	95.37	>90	20-30	50-60
MAN	95.0393	-51.0814	-23.6871	78	17	-64.2221	95.04	>90	20-30	50-60
MAN	94.7115	-51.5045	-23.9503	79	17	-64.8596	94.71	>90	20-30	50-60
MAN	94.3825	-51.9265	-24.2145	80	17	-65.4972	94.38	>90	20-30	50-60
MAN	94.0524	-52.3472	-24.4796	81	17	-66.1347	94.05	>90	20-30	50-60
MAN	93.721	-52.7668	-24.7457	82	17	-66.7722	93.72	>90	20-30	50-60
MAN	93.3885	-53.1852	-25.0127	83	17	-67.4098	93.39	>90	20-30	50-60
MAN	93.0548	-53.6024	-25.2806	84	17	-68.0473	93.05	>90	20-30	50-60
MAN	92.7199	-54.0185	-25.5495	85	17	-68.6848	92.72	>90	20-30	50-60
MAN	92.3838	-54.4333	-25.8194	86	17	-69.3224	92.38	>90	20-30	50-60
MAN	92.0464	-54.8469	-26.0903	87	17	-69.9599	92.05	>90	20-30	50-60
MAN	91.7079	-55.2593	-26.3621	88	17	-70.5974	91.71	>90	20-30	50-60
MAN	91.3681	-55.6704	-26.635	89	17	-71.235	91.37	>90	20-30	50-60
MAN	91.0271	-56.0803	-26.9088	90	17	-71.8725	91.03	>90	20-30	50-60
MAN	90.6849	-56.489	-27.1836	91	17	-72.51	90.68	>90	20-30	50-60
MAN	90.3414	-56.8965	-27.4594	92	17	-73.1476	90.34	>90	20-30	50-60
MAN	89.9966	-57.3027	-27.7362	93	17	-73.7851	90	>90	20-30	50-60
MAN	89.6506	-57.7076	-28.0141	94	17	-74.4226	89.65	80-90	20-30	50-60
MAN	89.3033	-58.1113	-28.2929	95	17	-75.0601	89.3	80-90	20-30	50-60
MAN	88.9548	-58.5137	-28.5728	96	17	-75.6977	88.95	80-90	20-30	50-60
MAN	88.605	-58.9148	-28.8537	97	17	-76.3352	88.6	80-90	20-30	50-60
MAN	88.2539	-59.3147	-29.1356	98	17	-76.9727	88.25	80-90	20-30	50-60
MAN	87.9014	-59.7132	-29.4186	99	17	-77.6103	87.9	80-90	20-30	50-60
MAN	87.5477	-60.1105	-29.7026	100	17	-78.2478	87.55	80-90	20-30	60-70
MAN	117.023	-15.7929	-6.03521	0	18	-15.3473	117.02	>90	0-10	10-20
MAN	116.769	-16.2895	-6.23936	1	18	-15.9848	116.77	>90	0-10	10-20
MAN	116.514	-16.7853	-6.44415	2	18	-16.6223	116.51	>90	0-10	10-20
MAN	116.258	-17.2802	-6.64958	3	18	-17.2599	116.26	>90	0-10	10-20
MAN	116.001	-17.7744	-6.85566	4	18	-17.8974	116	>90	0-10	10-20
MAN	115.744	-18.2677	-7.06239	5	18	-18.5349	115.74	>90	0-10	10-20
MAN	115.485	-18.7603	-7.26977	6	18	-19.1724	115.49	>90	0-10	10-20
MAN	115.226	-19.252	-7.47781	7	18	-19.81	115.23	>90	0-10	10-20
MAN	114.966	-19.7429	-7.6865	8	18	-20.4475	114.97	>90	0-10	10-20
MAN	114.706	-20.233	-7.89586	9	18	-21.085	114.71	>90	0-10	20-30
MAN	114.444	-20.7223	-8.10588	10	18	-21.7226	114.44	>90	0-10	20-30
MAN	114.182	-21.2107	-8.31657	11	18	-22.3601	114.18	>90	0-10	20-30
MAN	113.918	-21.6983	-8.52793	12	18	-22.9976	113.92	>90	0-10	20-30
MAN	113.654	-22.1851	-8.73997	13	18	-23.6352	113.65	>90	0-10	20-30
MAN	113.389	-22.671	-8.95268	14	18	-24.2727	113.39	>90	0-10	20-30
MAN	113.124	-23.1561	-9.16608	15	18	-24.9102	113.12	>90	0-10	20-30
MAN	112.857	-23.6403	-9.38016	16	18	-25.5478	112.86	>90	0-10	20-30
MAN	112.59	-24.1236	-9.59492	17	18	-26.1853	112.59	>90	0-10	20-30
MAN	112.321	-24.6061	-9.81038	18	18	-26.8228	112.32	>90	0-10	20-30
MAN	112.052	-25.0878	-10.0265	19	18	-27.4604	112.05	>90	10-20	20-30
MAN	111.782	-25.5685	-10.2434	20	18	-28.0979	111.78	>90	10-20	20-30
MAN	111.511	-26.0484	-10.4609	21	18	-28.7354	111.51	>90	10-20	20-30
MAN	111.239	-26.5275	-10.6792	22	18	-29.373	111.24	>90	10-20	20-30
MAN	110.967	-27.0056	-10.8981	23	18	-30.0105	110.97	>90	10-20	20-30
MAN	110.693	-27.4829	-11.1178	24	18	-30.648	110.69	>90	10-20	20-30
MAN	110.419	-27.9592	-11.3382	25	18	-31.2856	110.42	>90	10-20	20-30
MAN	110.143	-28.4347	-11.5593	26	18	-31.9231	110.14	>90	10-20	20-30
MAN	109.867	-28.9093	-11.7811	27	18	-32.5606	109.87	>90	10-20	20-30
MAN	109.59	-29.383	-12.0037	28	18	-33.1981	109.59	>90	10-20	20-30
MAN	109.312	-29.8557	-12.227	29	18	-33.8357	109.31	>90	10-20	20-30
MAN	109.033	-30.3276	-12.451	30	18	-34.4732	109.03	>90	10-20	30-40
MAN	108.753	-30.7986	-12.6757	31	18	-35.1107	108.75	>90	10-20	30-40
MAN	108.472	-31.2686	-12.9012	32	18	-35.7483	108.47	>90	10-20	30-40
MAN	108.19	-31.7377	-13.1275	33	18	-36.3858	108.19	>90	10-20	30-40
MAN	107.908	-32.2059	-13.3545	34	18	-37.0233	107.91	>90	10-20	30-40
MAN	107.624	-32.6731	-13.5822	35	18	-37.6609	107.62	>90	10-20	30-40
MAN	107.339	-33.1394	-13.8107	36	18	-38.2984	107.34	>90	10-20	30-40
MAN	107.054	-33.6048	-14.0399	37	18	-38.9359	107.05	>90	10-20	30-40
MAN	106.767	-34.0692	-14.2699	38	18	-39.5735	106.77	>90	10-20	30-40
MAN	106.48	-34.5326	-14.5007	39	18	-40.211	106.48	>90	10-20	30-40
MAN	106.192	-34.9951	-14.7322	40	18	-40.8485	106.19	>90	10-20	30-40
MAN	105.902	-35.4567	-14.9645	41	18	-41.4861	105.9	>90	10-20	30-40
MAN	105.612	-35.9172	-15.1976	42	18	-42.1236	105.61	>90	10-20	30-40
MAN	105.321	-36.3768	-15.4315	43	18	-42.7611	105.32	>90	10-20	30-40
MAN	105.029	-36.8355	-15.6662	44	18	-43.3987	105.03	>90	10-20	30-40
MAN	104.735	-37.2931	-15.9016	45	18	-44.0362	104.74	>90	10-20	30-40
MAN	104.441	-37.7498	-16.1379	46	18	-44.6737	104.44	>90	10-20	30-40
MAN	104.146	-38.2054	-16.3749	47	18	-45.3112	104.15	>90	10-20	30-40
MAN	103.85	-38.6601	-16.6127	48	18	-45.9488	103.85	>90	10-20	30-40
MAN	103.553	-39.1138	-16.8514	49	18	-46.5863	103.55	>90	10-20	30-40
MAN	103.254	-39.5664	-17.0908	50	18	-47.2238	103.25	>90	10-20	30-40
MAN	102.955	-40.0181	-17.3311	51	18	-47.8614	102.96	>90	10-20	40-50
MAN	102.655	-40.4687	-17.5722	52	18	-48.4989	102.65	>90	10-20	40-50
MAN	102.354	-40.9183	-17.8141	53	18	-49.1364	102.35	>90	10-20	40-50
MAN	102.051	-41.3669	-18.0568	54	18	-49.774	102.05	>90	10-20	40-50
MAN	101.748	-41.8144	-18.3004	55	18	-50.4115	101.75	>90	10-20	40-50
MAN	101.444	-42.261	-18.5448	56	18	-51.049	101.44	>90	10-20	40-50
MAN	101.138	-42.7064	-18.79	57	18	-51.6866	101.14	>90	10-20	40-50
MAN	100.832	-43.1509	-19.0361	58	18	-52.3241	100.83	>90	10-20	40-50
MAN	100.524	-43.5942	-19.283	59	18	-52.9616	100.52	>90	10-20	40-50
MAN	100.216	-44.0365	-19.5308	60	18	-53.5992	100.22	>90	10-20	40-50
MAN	99.9059	-44.4778	-19.7795	61	18	-54.2367	99.91	>90	10-20	40-50
MAN	99.5952	-44.9179	-20.0289	62	18	-54.8742	99.6	>90	20-30	40-50
MAN	99.2834	-45.357	-20.2793	63	18	-55.5118	99.28	>90	20-30	40-50
MAN	98.9705	-45.7951	-20.5305	64	18	-56.1493	98.97	>90	20-30	40-50
MAN	98.6565	-46.232	-20.7826	65	18	-56.7868	98.66	>90	20-30	40-50
MAN	98.3415	-46.6678	-21.0356	66	18	-57.4244	98.34	>90	20-30	40-50
MAN	98.0253	-47.1026	-21.2895	67	18	-58.0619	98.03	>90	20-30	40-50
MAN	97.708	-47.5362	-21.5443	68	18	-58.6994	97.71	>90	20-30	40-50
MAN	97.3897	-47.9687	-21.7999	69	18	-59.3369	97.39	>90	20-30	40-50
MAN	97.0702	-48.4001	-22.0565	70	18	-59.9745	97.07	>90	20-30	40-50
MAN	96.7495	-48.8304	-22.3139	71	18	-60.612	96.75	>90	20-30	40-50
MAN	96.4278	-49.2596	-22.5723	72	18	-61.2495	96.43	>90	20-30	40-50
MAN	96.1049	-49.6876	-22.8315	73	18	-61.8871	96.1	>90	20-30	40-50
MAN	95.7809	-50.1145	-23.0917	74	18	-62.5246	95.78	>90	20-30	50-60
MAN	95.4557	-50.5402	-23.3528	75	18	-63.1621	95.46	>90	20-30	50-60
MAN	95.1293	-50.9648	-23.6148	76	18	-63.7997	95.13	>90	20-30	50-60
MAN	94.8019	-51.3882	-23.8778	77	18	-64.4372	94.8	>90	20-30	50-60
MAN	94.4732	-51.8105	-24.1417	78	18	-65.0747	94.47	>90	20-30	50-60
MAN	94.1434	-52.2316	-24.4066	79	18	-65.7123	94.14	>90	20-30	50-60
MAN	93.8124	-52.6515	-24.6723	80	18	-66.3498	93.81	>90	20-30	50-60
MAN	93.4802	-53.0702	-24.9391	81	18	-66.9873	93.48	>90	20-30	50-60
MAN	93.1468	-53.4877	-25.2068	82	18	-67.6249	93.15	>90	20-30	50-60
MAN	92.8122	-53.9041	-25.4754	83	18	-68.2624	92.81	>90	20-30	50-60
MAN	92.4764	-54.3192	-25.7451	84	18	-68.8999	92.48	>90	20-30	50-60
MAN	92.1394	-54.7332	-26.0157	85	18	-69.5375	92.14	>90	20-30	50-60
MAN	91.8012	-55.1459	-26.2872	86	18	-70.175	91.8	>90	20-30	50-60
MAN	91.4618	-55.5574	-26.5598	87	18	-70.8125	91.46	>90	20-30	50-60
MAN	91.1211	-55.9676	-26.8333	88	18	-71.4501	91.12	>90	20-30	50-60
MAN	90.7792	-56.3767	-27.1079	89	18	-72.0876	90.78	>90	20-30	50-60
MAN	90.436	-56.7845	-27.3834	90	18	-72.7251	90.44	>90	20-30	50-60
MAN	90.0916	-57.191	-27.6599	91	18	-73.3626	90.09	>90	20-30	50-60
MAN	89.746	-57.5963	-27.9375	92	18	-74.0002	89.75	80-90	20-30	50-60
MAN	89.399	-58.0003	-28.2161	93	18	-74.6377	89.4	80-90	20-30	50-60
MAN	89.0508	-58.4031	-28.4956	94	18	-75.2752	89.05	80-90	20-30	50-60
MAN	88.7014	-58.8046	-28.7763	95	18	-75.9128	88.7	80-90	20-30	50-60
MAN	88.3506	-59.2047	-29.0579	96	18	-76.5503	88.35	80-90	20-30	50-60
MAN	87.9986	-59.6036	-29.3406	97	18	-77.1878	88	80-90	20-30	50-60
MAN	87.6452	-60.0013	-29.6243	98	18	-77.8254	87.65	80-90	20-30	60-70
MAN	87.2906	-60.3976	-29.9091	99	18	-78.4629	87.29	80-90	20-30	60-70
MAN	86.9346	-60.7925	-30.1949	100	18	-79.1004	86.93	80-90	30-40	60-70
MAN	116.584	-16.6489	-6.38773	0	19	-16.1999	116.58	>90	0-10	10-20
MAN	116.328	-17.1441	-6.59298	1	19	-16.8374	116.33	>90	0-10	10-20
MAN	116.072	-17.6385	-6.79888	2	19	-17.4749	116.07	>90	0-10	10-20
MAN	115.815	-18.132	-7.00543	3	19	-18.1125	115.81	>90	0-10	10-20
MAN	115.557	-18.6248	-7.21263	4	19	-18.75	115.56	>90	0-10	10-20
MAN	115.298	-19.1168	-7.42049	5	19	-19.3875	115.3	>90	0-10	10-20
MAN	115.038	-19.6079	-7.629	6	19	-20.0251	115.04	>90	0-10	10-20
MAN	114.777	-20.0982	-7.83818	7	19	-20.6626	114.78	>90	0-10	20-30
MAN	114.516	-20.5877	-8.04801	8	19	-21.3001	114.52	>90	0-10	20-30
MAN	114.254	-21.0764	-8.25852	9	19	-21.9377	114.25	>90	0-10	20-30
MAN	113.991	-21.5642	-8.4697	10	19	-22.5752	113.99	>90	0-10	20-30
MAN	113.727	-22.0512	-8.68155	11	19	-23.2127	113.73	>90	0-10	20-30
MAN	113.462	-22.5373	-8.89407	12	19	-23.8503	113.46	>90	0-10	20-30
MAN	113.197	-23.0226	-9.10728	13	19	-24.4878	113.2	>90	0-10	20-30
MAN	112.931	-23.5071	-9.32117	14	19	-25.1253	112.93	>90	0-10	20-30
MAN	112.663	-23.9907	-9.53575	15	19	-25.7629	112.66	>90	0-10	20-30
MAN	112.395	-24.4734	-9.75101	16	19	-26.4004	112.4	>90	0-10	20-30
MAN	112.126	-24.9553	-9.96697	17	19	-27.0379	112.13	>90	0-10	20-30
MAN	111.856	-25.4363	-10.1836	18	19	-27.6755	111.86	>90	10-20	20-30
MAN	111.586	-25.9165	-10.401	19	19	-28.313	111.59	>90	10-20	20-30
MAN	111.314	-26.3957	-10.619	20	19	-28.9505	111.31	>90	10-20	20-30
MAN	111.042	-26.8741	-10.8378	21	19	-29.588	111.04	>90	10-20	20-30
MAN	110.768	-27.3516	-11.0573	22	19	-30.2256	110.77	>90	10-20	20-30
MAN	110.494	-27.8282	-11.2775	23	19	-30.8631	110.49	>90	10-20	20-30
MAN	110.219	-28.3039	-11.4984	24	19	-31.5006	110.22	>90	10-20	20-30
MAN	109.943	-28.7788	-11.72	25	19	-32.1382	109.94	>90	10-20	20-30
MAN	109.666	-29.2527	-11.9424	26	19	-32.7757	109.67	>90	10-20	20-30
MAN	109.388	-29.7257	-12.1655	27	19	-33.4132	109.39	>90	10-20	20-30
MAN	109.11	-30.1978	-12.3893	28	19	-34.0508	109.11	>90	10-20	30-40
MAN	108.83	-30.669	-12.6138	29	19	-34.6883	108.83	>90	10-20	30-40
MAN	108.549	-31.1393	-12.8391	30	19	-35.3258	108.55	>90	10-20	30-40
MAN	108.268	-31.6087	-13.0651	31	19	-35.9634	108.27	>90	10-20	30-40
MAN	107.985	-32.0771	-13.2919	32	19	-36.6009	107.99	>90	10-20	30-40
MAN	107.702	-32.5446	-13.5194	33	19	-37.2384	107.7	>90	10-20	30-40
MAN	107.418	-33.0112	-13.7477	34	19	-37.876	107.42	>90	10-20	30-40
MAN	107.133	-33.4768	-13.9767	35	19	-38.5135	107.13	>90	10-20	30-40
MAN	106.846	-33.9414	-14.2065	36	19	-39.151	106.85	>90	10-20	30-40
MAN	106.559	-34.4052	-14.4371	37	19	-39.7886	106.56	>90	10-20	30-40
MAN	106.271	-34.8679	-14.6684	38	19	-40.4261	106.27	>90	10-20	30-40
MAN	105.982	-35.3297	-14.9005	39	19	-41.0636	105.98	>90	10-20	30-40
MAN	105.692	-35.7906	-15.1334	40	19	-41.7012	105.69	>90	10-20	30-40
MAN	105.401	-36.2504	-15.3671	41	19	-42.3387	105.4	>90	10-20	30-40
MAN	105.109	-36.7093	-15.6015	42	19	-42.9762	105.11	>90	10-20	30-40
MAN	104.816	-37.1672	-15.8367	43	19	-43.6137	104.82	>90	10-20	30-40
MAN	104.522	-37.6242	-16.0728	44	19	-44.2513	104.52	>90	10-20	30-40
MAN	104.227	-38.0801	-16.3096	45	19	-44.8888	104.23	>90	10-20	30-40
MAN	103.931	-38.5351	-16.5472	46	19	-45.5263	103.93	>90	10-20	30-40
MAN	103.634	-38.989	-16.7856	47	19	-46.1639	103.63	>90	10-20	30-40
MAN	103.336	-39.4419	-17.0249	48	19	-46.8014	103.34	>90	10-20	30-40
MAN	103.038	-39.8939	-17.2649	49	19	-47.4389	103.04	>90	10-20	30-40
MAN	102.738	-40.3448	-17.5058	50	19	-48.0765	102.74	>90	10-20	40-50
MAN	102.437	-40.7947	-17.7474	51	19	-48.714	102.44	>90	10-20	40-50
MAN	102.135	-41.2435	-17.9899	52	19	-49.3515	102.13	>90	10-20	40-50
MAN	101.832	-41.6914	-18.2333	53	19	-49.9891	101.83	>90	10-20	40-50
MAN	101.527	-42.1382	-18.4774	54	19	-50.6266	101.53	>90	10-20	40-50
MAN	101.222	-42.5839	-18.7225	55	19	-51.2641	101.22	>90	10-20	40-50
MAN	100.916	-43.0286	-18.9683	56	19	-51.9017	100.92	>90	10-20	40-50
MAN	100.609	-43.4723	-19.215	57	19	-52.5392	100.61	>90	10-20	40-50
MAN	100.301	-43.9149	-19.4625	58	19	-53.1767	100.3	>90	10-20	40-50
MAN	99.9912	-44.3564	-19.7109	59	19	-53.8143	99.99	>90	10-20	40-50
MAN	99.6808	-44.7969	-19.9602	60	19	-54.4518	99.68	>90	10-20	40-50
MAN	99.3693	-45.2363	-20.2103	61	19	-55.0893	99.37	>90	20-30	40-50
MAN	99.0567	-45.6746	-20.4613	62	19	-55.7269	99.06	>90	20-30	40-50
MAN	98.7431	-46.1118	-20.7132	63	19	-56.3644	98.74	>90	20-30	40-50
MAN	98.4283	-46.548	-20.9659	64	19	-57.0019	98.43	>90	20-30	40-50
MAN	98.1124	-46.983	-21.2195	65	19	-57.6394	98.11	>90	20-30	40-50
MAN	97.7955	-47.417	-21.4741	66	19	-58.277	97.8	>90	20-30	40-50
MAN	97.4774	-47.8498	-21.7295	67	19	-58.9145	97.48	>90	20-30	40-50
MAN	97.1582	-48.2815	-21.9858	68	19	-59.552	97.16	>90	20-30	40-50
MAN	96.8379	-48.7121	-22.243	69	19	-60.1896	96.84	>90	20-30	40-50
MAN	96.5164	-49.1416	-22.5011	70	19	-60.8271	96.52	>90	20-30	40-50
MAN	96.1939	-49.5699	-22.7601	71	19	-61.4646	96.19	>90	20-30	40-50
MAN	95.8702	-49.9971	-23.02	72	19	-62.1022	95.87	>90	20-30	40-50
MAN	95.5453	-50.4231	-23.2809	73	19	-62.7397	95.55	>90	20-30	50-60
MAN	95.2193	-50.848	-23.5426	74	19	-63.3772	95.22	>90	20-30	50-60
MAN	94.8921	-51.2718	-23.8053	75	19	-64.0148	94.89	>90	20-30	50-60
MAN	94.5638	-51.6944	-24.069	76	19	-64.6523	94.56	>90	20-30	50-60
MAN	94.2343	-52.1158	-24.3336	77	19	-65.2898	94.23	>90	20-30	50-60
MAN	93.9036	-52.536	-24.5991	78	19	-65.9274	93.9	>90	20-30	50-60
MAN	93.5717	-52.9551	-24.8656	79	19	-66.5649	93.57	>90	20-30	50-60
[truncated: 38,805 more rows]

## Sheet: readme_Figure_3e_3f
Column Name	Description	Unit
cluster	Cluster/typologies (e.g., MAN, FERT, MOD, EU-27)	N/A
mean_N_out_kg_ha_2030	Projected nitrogen output per hectare per year for the year 2030	kg N ha⁻¹ yr⁻¹
percentage_change_nsur	Percentage change in nitrogen surplus compared to baseline	%
percentage_change_nout	Percentage change in nitrogen output compared to baseline	%
mean_Nfert_kg_ha	Fertilizer nitrogen input per hectare per year	kg N ha⁻¹ yr⁻¹
mean_Man_kg_ha	Manure nitrogen input per hectare per year	kg N ha⁻¹ yr⁻¹
reduction	Reduction in nitrogen surplus compared to the baseline	%
mean_N_out_kg_ha_2030_rounded	Rounded value of mean_N_out_kg_ha_2030 for plotting purposes	kg N ha⁻¹ yr⁻¹
plot_nout_2030	Categorical bin of rounded nitrogen output in 2030 (for heatmap)	category
plot_nout_2030_percentage	Binned category for % change in nitrogen output (used in heatmap color scale)	category
plot_nsur_2030_percentage	Binned category for % change in nitrogen surplus (used in heatmap color scale)	category

## Sheet: Figure_3g_3h
cluster	mean_N_out_kg_ha_2030	percentage_change_nsur	percentage_change_nout	mean_Nfert_kg_ha	mean_Man_kg_ha	reduction
MAN	130.797	-6.2488	5.02495	0	0	1.40833e-14
MAN	130.542	-6.74458	4.82017	1	0	-0.637532
MAN	130.286	-7.23964	4.61481	2	0	-1.27506
MAN	130.03	-7.73398	4.40888	3	0	-1.9126
MAN	129.773	-8.22761	4.20236	4	0	-2.55013
MAN	129.515	-8.72051	3.99527	5	0	-3.18766
MAN	129.256	-9.21268	3.78759	6	0	-3.82519
MAN	128.997	-9.70413	3.57932	7	0	-4.46272
MAN	128.737	-10.1948	3.37047	8	0	-5.10025
MAN	128.476	-10.6848	3.16102	9	0	-5.73779
MAN	128.214	-11.1741	2.95098	10	0	-6.37532
MAN	127.952	-11.6626	2.74035	11	0	-7.01285
MAN	127.689	-12.1503	2.52911	12	0	-7.65038
MAN	127.425	-12.6373	2.31728	13	0	-8.28791
MAN	127.16	-13.1236	2.10484	14	0	-8.92544
MAN	126.895	-13.6091	1.89179	15	0	-9.56298
MAN	126.629	-14.0938	1.67813	16	0	-10.2005
MAN	126.362	-14.5778	1.46387	17	0	-10.838
MAN	126.095	-15.061	1.24898	18	0	-11.4756
MAN	125.826	-15.5435	1.03349	19	0	-12.1131
MAN	125.557	-16.0251	0.817367	20	0	-12.7506
MAN	125.287	-16.5061	0.600626	21	0	-13.3882
MAN	125.016	-16.9862	0.383259	22	0	-14.0257
MAN	124.745	-17.4655	0.165265	23	0	-14.6632
MAN	124.473	-17.9441	-0.0533593	24	0	-15.3008
MAN	124.2	-18.4219	-0.272617	25	0	-15.9383
MAN	123.926	-18.8989	-0.492511	26	0	-16.5758
MAN	123.651	-19.375	-0.713044	27	0	-17.2134
MAN	123.376	-19.8504	-0.934218	28	0	-17.8509
MAN	123.099	-20.325	-1.15604	29	0	-18.4884
MAN	122.822	-20.7988	-1.3785	30	0	-19.126
MAN	122.544	-21.2718	-1.60162	31	0	-19.7635
MAN	122.266	-21.744	-1.82539	32	0	-20.401
MAN	121.986	-22.2153	-2.04981	33	0	-21.0385
MAN	121.706	-22.6858	-2.2749	34	0	-21.6761
MAN	121.425	-23.1556	-2.50064	35	0	-22.3136
MAN	121.143	-23.6244	-2.72705	36	0	-22.9511
MAN	120.86	-24.0925	-2.95413	37	0	-23.5887
MAN	120.576	-24.5597	-3.18187	38	0	-24.2262
MAN	120.292	-25.0261	-3.41029	39	0	-24.8637
MAN	120.007	-25.4916	-3.63939	40	0	-25.5013
MAN	119.72	-25.9563	-3.86917	41	0	-26.1388
MAN	119.433	-26.4202	-4.09963	42	0	-26.7763
MAN	119.146	-26.8832	-4.33077	43	0	-27.4139
MAN	118.857	-27.3453	-4.5626	44	0	-28.0514
MAN	118.567	-27.8066	-4.79513	45	0	-28.6889
MAN	118.277	-28.267	-5.02834	46	0	-29.3265
MAN	117.985	-28.7266	-5.26226	47	0	-29.964
MAN	117.693	-29.1852	-5.49688	48	0	-30.6015
MAN	117.4	-29.643	-5.7322	49	0	-31.2391
MAN	117.106	-30.1	-5.96823	50	0	-31.8766
MAN	116.811	-30.556	-6.20497	51	0	-32.5141
MAN	116.516	-31.0111	-6.44242	52	0	-33.1517
MAN	116.219	-31.4654	-6.68059	53	0	-33.7892
MAN	115.922	-31.9188	-6.91948	54	0	-34.4267
MAN	115.623	-32.3712	-7.15909	55	0	-35.0642
MAN	115.324	-32.8228	-7.39943	56	0	-35.7018
MAN	115.024	-33.2734	-7.6405	57	0	-36.3393
MAN	114.723	-33.7232	-7.88231	58	0	-36.9768
MAN	114.42	-34.172	-8.12485	59	0	-37.6144
MAN	114.117	-34.6199	-8.36813	60	0	-38.2519
MAN	113.814	-35.0669	-8.61215	61	0	-38.8894
MAN	113.509	-35.5129	-8.85692	62	0	-39.527
MAN	113.203	-35.958	-9.10244	63	0	-40.1645
MAN	112.896	-36.4022	-9.34872	64	0	-40.802
MAN	112.589	-36.8455	-9.59575	65	0	-41.4396
MAN	112.28	-37.2878	-9.84354	66	0	-42.0771
MAN	111.97	-37.7291	-10.0921	67	0	-42.7146
MAN	111.66	-38.1695	-10.3414	68	0	-43.3522
MAN	111.348	-38.6089	-10.5915	69	0	-43.9897
MAN	111.036	-39.0474	-10.8424	70	0	-44.6272
MAN	110.723	-39.4849	-11.094	71	0	-45.2648
MAN	110.408	-39.9214	-11.3465	72	0	-45.9023
MAN	110.093	-40.3569	-11.5997	73	0	-46.5398
MAN	109.777	-40.7915	-11.8537	74	0	-47.1773
MAN	109.459	-41.2251	-12.1085	75	0	-47.8149
MAN	109.141	-41.6577	-12.3641	76	0	-48.4524
MAN	108.822	-42.0893	-12.6205	77	0	-49.0899
MAN	108.501	-42.5199	-12.8777	78	0	-49.7275
MAN	108.18	-42.9494	-13.1357	79	0	-50.365
MAN	107.858	-43.378	-13.3945	80	0	-51.0025
MAN	107.534	-43.8056	-13.6542	81	0	-51.6401
MAN	107.21	-44.2321	-13.9146	82	0	-52.2776
MAN	106.885	-44.6576	-14.1759	83	0	-52.9151
MAN	106.558	-45.0821	-14.438	84	0	-53.5527
MAN	106.231	-45.5056	-14.701	85	0	-54.1902
MAN	105.902	-45.928	-14.9647	86	0	-54.8277
MAN	105.573	-46.3494	-15.2293	87	0	-55.4653
MAN	105.242	-46.7697	-15.4948	88	0	-56.1028
MAN	104.91	-47.189	-15.7611	89	0	-56.7403
MAN	104.578	-47.6072	-16.0283	90	0	-57.3779
MAN	104.244	-48.0243	-16.2963	91	0	-58.0154
MAN	103.909	-48.4404	-16.5652	92	0	-58.6529
MAN	103.573	-48.8554	-16.8349	93	0	-59.2905
MAN	103.236	-49.2693	-17.1055	94	0	-59.928
MAN	102.898	-49.6821	-17.377	95	0	-60.5655
MAN	102.559	-50.0939	-17.6493	96	0	-61.203
MAN	102.218	-50.5045	-17.9226	97	0	-61.8406
MAN	101.877	-50.9141	-18.1967	98	0	-62.4781
MAN	101.535	-51.3225	-18.4717	99	0	-63.1156
MAN	101.191	-51.7299	-18.7476	100	0	-63.7532
MAN	130.357	-7.10346	4.67139	0	1	-0.852625
MAN	130.1	-7.598	4.46561	1	1	-1.49016
MAN	129.843	-8.09182	4.25926	2	1	-2.12769
MAN	129.586	-8.58492	4.05232	3	1	-2.76522
MAN	129.327	-9.0773	3.8448	4	1	-3.40275
MAN	129.068	-9.56895	3.6367	5	1	-4.04028
MAN	128.808	-10.0599	3.42801	6	1	-4.67782
MAN	128.548	-10.55	3.21872	7	1	-5.31535
MAN	128.286	-11.0395	3.00885	8	1	-5.95288
MAN	128.024	-11.5282	2.79838	9	1	-6.59041
MAN	127.761	-12.0161	2.58731	10	1	-7.22794
MAN	127.498	-12.5034	2.37564	11	1	-7.86547
MAN	127.233	-12.9898	2.16336	12	1	-8.50301
MAN	126.968	-13.4755	1.95048	13	1	-9.14054
MAN	126.702	-13.9605	1.737	14	1	-9.77807
MAN	126.436	-14.4447	1.5229	15	1	-10.4156
MAN	126.168	-14.9281	1.30819	16	1	-11.0531
MAN	125.9	-15.4108	1.09286	17	1	-11.6907
MAN	125.631	-15.8927	0.876909	18	1	-12.3282
MAN	125.361	-16.3738	0.660339	19	1	-12.9657
MAN	125.091	-16.8541	0.443146	20	1	-13.6033
MAN	124.82	-17.3337	0.225325	21	1	-14.2408
MAN	124.548	-17.8125	0.00687376	22	1	-14.8783
MAN	124.275	-18.2905	-0.21221	23	1	-15.5159
MAN	124.001	-18.7677	-0.431928	24	1	-16.1534
MAN	123.727	-19.2441	-0.652285	25	1	-16.7909
MAN	123.451	-19.7197	-0.873282	26	1	-17.4285
MAN	123.175	-20.1945	-1.09492	27	1	-18.066
MAN	122.899	-20.6685	-1.31721	28	1	-18.7035
MAN	122.621	-21.1417	-1.54015	29	1	-19.341
MAN	122.343	-21.6141	-1.76374	30	1	-19.9786
MAN	122.063	-22.0857	-1.98798	31	1	-20.6161
MAN	121.783	-22.5564	-2.21288	32	1	-21.2536
MAN	121.502	-23.0264	-2.43844	33	1	-21.8912
MAN	121.221	-23.4955	-2.66467	34	1	-22.5287
MAN	120.938	-23.9638	-2.89156	35	1	-23.1662
MAN	120.655	-24.4312	-3.11913	36	1	-23.8038
MAN	120.37	-24.8978	-3.34736	37	1	-24.4413
MAN	120.085	-25.3636	-3.57627	38	1	-25.0788
MAN	119.799	-25.8285	-3.80586	39	1	-25.7164
MAN	119.512	-26.2926	-4.03613	40	1	-26.3539
MAN	119.225	-26.7558	-4.26709	41	1	-26.9914
MAN	118.936	-27.2182	-4.49873	42	1	-27.629
MAN	118.647	-27.6797	-4.73106	43	1	-28.2665
MAN	118.357	-28.1404	-4.96409	44	1	-28.904
MAN	118.066	-28.6002	-5.19781	45	1	-29.5416
MAN	117.774	-29.0591	-5.43224	46	1	-30.1791
MAN	117.481	-29.5171	-5.66736	47	1	-30.8166
MAN	117.187	-29.9743	-5.9032	48	1	-31.4541
MAN	116.893	-30.4306	-6.13974	49	1	-32.0917
MAN	116.597	-30.886	-6.377	50	1	-32.7292
MAN	116.301	-31.3405	-6.61497	51	1	-33.3667
MAN	116.004	-31.7941	-6.85366	52	1	-34.0043
MAN	115.705	-32.2468	-7.09307	53	1	-34.6418
MAN	115.406	-32.6986	-7.33321	54	1	-35.2793
MAN	115.106	-33.1495	-7.57408	55	1	-35.9169
MAN	114.805	-33.5995	-7.81568	56	1	-36.5544
MAN	114.504	-34.0486	-8.05802	57	1	-37.1919
MAN	114.201	-34.4967	-8.3011	58	1	-37.8295
MAN	113.897	-34.944	-8.54492	59	1	-38.467
MAN	113.593	-35.3903	-8.78948	60	1	-39.1045
MAN	113.287	-35.8356	-9.03479	61	1	-39.7421
MAN	112.981	-36.2801	-9.28086	62	1	-40.3796
MAN	112.673	-36.7236	-9.52768	63	1	-41.0171
MAN	112.365	-37.1661	-9.77527	64	1	-41.6547
MAN	112.056	-37.6077	-10.0236	65	1	-42.2922
MAN	111.746	-38.0484	-10.2727	66	1	-42.9297
MAN	111.434	-38.4881	-10.5226	67	1	-43.5673
MAN	111.122	-38.9268	-10.7733	68	1	-44.2048
MAN	110.809	-39.3646	-11.0247	69	1	-44.8423
MAN	110.495	-39.8014	-11.2769	70	1	-45.4798
MAN	110.18	-40.2372	-11.5299	71	1	-46.1174
MAN	109.864	-40.672	-11.7837	72	1	-46.7549
MAN	109.547	-41.1059	-12.0383	73	1	-47.3924
MAN	109.229	-41.5387	-12.2937	74	1	-48.03
MAN	108.91	-41.9706	-12.5498	75	1	-48.6675
MAN	108.59	-42.4014	-12.8068	76	1	-49.305
MAN	108.269	-42.8313	-13.0646	77	1	-49.9426
MAN	107.946	-43.2602	-13.3232	78	1	-50.5801
MAN	107.623	-43.688	-13.5826	79	1	-51.2176
MAN	107.299	-44.1148	-13.8429	80	1	-51.8552
MAN	106.974	-44.5406	-14.1039	81	1	-52.4927
MAN	106.648	-44.9654	-14.3658	82	1	-53.1302
MAN	106.321	-45.3891	-14.6285	83	1	-53.7678
MAN	105.993	-45.8118	-14.892	84	1	-54.4053
MAN	105.663	-46.2335	-15.1564	85	1	-55.0428
MAN	105.333	-46.6541	-15.4217	86	1	-55.6804
MAN	105.002	-47.0737	-15.6877	87	1	-56.3179
MAN	104.669	-47.4922	-15.9547	88	1	-56.9554
MAN	104.336	-47.9096	-16.2224	89	1	-57.593
MAN	104.001	-48.326	-16.4911	90	1	-58.2305
MAN	103.666	-48.7413	-16.7606	91	1	-58.868
MAN	103.329	-49.1555	-17.0309	92	1	-59.5055
MAN	102.991	-49.5686	-17.3022	93	1	-60.1431
MAN	102.652	-49.9807	-17.5743	94	1	-60.7806
MAN	102.312	-50.3916	-17.8473	95	1	-61.4181
MAN	101.971	-50.8015	-18.1212	96	1	-62.0557
MAN	101.629	-51.2102	-18.3959	97	1	-62.6932
MAN	101.286	-51.6179	-18.6716	98	1	-63.3307
MAN	100.941	-52.0244	-18.9481	99	1	-63.9683
MAN	100.596	-52.4298	-19.2256	100	1	-64.6058
MAN	129.914	-7.95599	4.31611	0	2	-1.70525
MAN	129.657	-8.44928	4.10933	1	2	-2.34278
MAN	129.399	-8.94186	3.90197	2	2	-2.98031
MAN	129.14	-9.43371	3.69403	3	2	-3.61785
MAN	128.88	-9.92482	3.4855	4	2	-4.25538
MAN	128.619	-10.4152	3.27638	5	2	-4.89291
MAN	128.358	-10.9049	3.06667	6	2	-5.53044
MAN	128.096	-11.3938	2.85636	7	2	-6.16797
MAN	127.834	-11.8819	2.64546	8	2	-6.8055
MAN	127.57	-12.3693	2.43395	9	2	-7.44304
MAN	127.306	-12.856	2.22185	10	2	-8.08057
MAN	127.041	-13.3419	2.00913	11	2	-8.7181
MAN	126.776	-13.8271	1.79581	12	2	-9.35563
MAN	126.509	-14.3115	1.58188	13	2	-9.99316
MAN	126.242	-14.7951	1.36734	14	2	-10.6307
MAN	125.974	-15.278	1.15218	15	2	-11.2682
MAN	125.705	-15.7601	0.936404	16	2	-11.9058
MAN	125.436	-16.2414	0.720006	17	2	-12.5433
MAN	125.165	-16.722	0.502984	18	2	-13.1808
MAN	124.894	-17.2018	0.285336	19	2	-13.8184
MAN	124.623	-17.6808	0.0670589	20	2	-14.4559
MAN	124.35	-18.159	-0.15185	21	2	-15.0934
MAN	124.077	-18.6364	-0.371394	22	2	-15.7309
MAN	123.802	-19.113	-0.591574	23	2	-16.3685
MAN	123.527	-19.5889	-0.812395	24	2	-17.006
MAN	123.252	-20.0639	-1.03386	25	2	-17.6435
MAN	122.975	-20.5381	-1.25597	26	2	-18.2811
MAN	122.697	-21.0115	-1.47873	27	2	-18.9186
MAN	122.419	-21.4842	-1.70213	28	2	-19.5561
MAN	122.14	-21.956	-1.9262	29	2	-20.1937
MAN	121.86	-22.4269	-2.15092	30	2	-20.8312
MAN	121.58	-22.8971	-2.3763	31	2	-21.4687
MAN	121.298	-23.3664	-2.60234	32	2	-22.1063
MAN	121.016	-23.835	-2.82905	33	2	-22.7438
MAN	120.733	-24.3026	-3.05643	34	2	-23.3813
MAN	120.449	-24.7695	-3.28448	35	2	-24.0189
MAN	120.164	-25.2355	-3.5132	36	2	-24.6564
MAN	119.878	-25.7006	-3.7426	37	2	-25.2939
MAN	119.592	-26.165	-3.97269	38	2	-25.9315
MAN	119.304	-26.6284	-4.20345	39	2	-26.569
MAN	119.016	-27.091	-4.43491	40	2	-27.2065
MAN	118.727	-27.5528	-4.66705	41	2	-27.8441
MAN	118.437	-28.0137	-4.89989	42	2	-28.4816
MAN	118.146	-28.4737	-5.13342	43	2	-29.1191
MAN	117.854	-28.9329	-5.36765	44	2	-29.7566
MAN	117.562	-29.3911	-5.60258	45	2	-30.3942
MAN	117.268	-29.8486	-5.83822	46	2	-31.0317
MAN	116.974	-30.3051	-6.07457	47	2	-31.6692
MAN	116.679	-30.7607	-6.31163	48	2	-32.3068
MAN	116.382	-31.2155	-6.5494	49	2	-32.9443
MAN	116.085	-31.6693	-6.7879	50	2	-33.5818
MAN	115.788	-32.1223	-7.02711	51	2	-34.2194
MAN	115.489	-32.5743	-7.26705	52	2	-34.8569
MAN	115.189	-33.0255	-7.50772	53	2	-35.4944
MAN	114.888	-33.4757	-7.74912	54	2	-36.132
MAN	114.587	-33.9251	-7.99125	55	2	-36.7695
MAN	114.284	-34.3735	-8.23412	56	2	-37.407
MAN	113.981	-34.821	-8.47774	57	2	-38.0446
MAN	113.677	-35.2675	-8.7221	58	2	-38.6821
MAN	113.371	-35.7132	-8.9672	59	2	-39.3196
MAN	113.065	-36.1578	-9.21306	60	2	-39.9572
MAN	112.758	-36.6016	-9.45968	61	2	-40.5947
MAN	112.45	-37.0444	-9.70705	62	2	-41.2322
MAN	112.141	-37.4863	-9.95519	63	2	-41.8698
MAN	111.831	-37.9272	-10.2041	64	2	-42.5073
MAN	111.52	-38.3672	-10.4538	65	2	-43.1448
MAN	111.208	-38.8061	-10.7042	66	2	-43.7823
MAN	110.895	-39.2442	-10.9554	67	2	-44.4199
MAN	110.581	-39.6812	-11.2074	68	2	-45.0574
MAN	110.267	-40.1173	-11.4602	69	2	-45.6949
MAN	109.951	-40.5524	-11.7138	70	2	-46.3325
MAN	109.634	-40.9865	-11.9681	71	2	-46.97
MAN	109.316	-41.4197	-12.2233	72	2	-47.6075
MAN	108.998	-41.8518	-12.4793	73	2	-48.2451
MAN	108.678	-42.283	-12.736	74	2	-48.8826
MAN	108.357	-42.7131	-12.9936	75	2	-49.5201
MAN	108.035	-43.1422	-13.252	76	2	-50.1577
MAN	107.712	-43.5704	-13.5111	77	2	-50.7952
MAN	107.389	-43.9975	-13.7712	78	2	-51.4327
MAN	107.064	-44.4235	-14.032	79	2	-52.0703
MAN	106.738	-44.8486	-14.2936	80	2	-52.7078
MAN	106.411	-45.2726	-14.5561	81	2	-53.3453
MAN	106.083	-45.6956	-14.8194	82	2	-53.9829
MAN	105.754	-46.1176	-15.0836	83	2	-54.6204
MAN	105.424	-46.5385	-15.3486	84	2	-55.2579
MAN	105.093	-46.9583	-15.6144	85	2	-55.8954
MAN	104.761	-47.3771	-15.8811	86	2	-56.533
MAN	104.428	-47.7948	-16.1486	87	2	-57.1705
MAN	104.093	-48.2115	-16.417	88	2	-57.808
MAN	103.758	-48.6271	-16.6863	89	2	-58.4456
MAN	103.422	-49.0416	-16.9564	90	2	-59.0831
MAN	103.084	-49.455	-17.2274	91	2	-59.7206
MAN	102.746	-49.8674	-17.4993	92	2	-60.3582
MAN	102.406	-50.2786	-17.7721	93	2	-60.9957
MAN	102.065	-50.6888	-18.0457	94	2	-61.6332
MAN	101.723	-51.0979	-18.3202	95	2	-62.2708
MAN	101.38	-51.5058	-18.5956	96	2	-62.9083
MAN	101.036	-51.9126	-18.8719	97	2	-63.5458
MAN	100.691	-52.3184	-19.1491	98	2	-64.1834
MAN	100.345	-52.7229	-19.4272	99	2	-64.8209
MAN	99.9971	-53.1264	-19.7063	100	2	-65.4584
MAN	129.47	-8.80636	3.9591	0	3	-2.55788
MAN	129.211	-9.29841	3.75132	1	3	-3.19541
MAN	128.951	-9.78973	3.54295	2	3	-3.83294
MAN	128.691	-10.2803	3.334	3	3	-4.47047
MAN	128.43	-10.7702	3.12445	4	3	-5.108
MAN	128.169	-11.2593	2.9143	5	3	-5.74553
MAN	127.906	-11.7476	2.70356	6	3	-6.38307
MAN	127.643	-12.2353	2.49222	7	3	-7.0206
MAN	127.379	-12.7221	2.28028	8	3	-7.65813
MAN	127.114	-13.2083	2.06774	9	3	-8.29566
MAN	126.849	-13.6936	1.85459	10	3	-8.93319
MAN	126.583	-14.1782	1.64082	11	3	-9.57073
MAN	126.316	-14.6621	1.42645	12	3	-10.2083
MAN	126.048	-15.1452	1.21146	13	3	-10.8458
MAN	125.779	-15.6275	0.995852	14	3	-11.4833
MAN	125.51	-16.109	0.779625	15	3	-12.1209
MAN	125.24	-16.5898	0.562775	16	3	-12.7584
MAN	124.969	-17.0698	0.3453	17	3	-13.3959
MAN	124.697	-17.549	0.127196	18	3	-14.0334
MAN	124.425	-18.0274	-0.0915387	19	3	-14.671
MAN	124.152	-18.5051	-0.310907	20	3	-15.3085
MAN	123.878	-18.9819	-0.530912	21	3	-15.946
MAN	123.603	-19.458	-0.751557	22	3	-16.5836
MAN	123.327	-19.9332	-0.972843	23	3	-17.2211
MAN	123.051	-20.4077	-1.19477	24	3	-17.8586
MAN	122.774	-20.8813	-1.41735	25	3	-18.4962
MAN	122.496	-21.3542	-1.64058	26	3	-19.1337
MAN	122.217	-21.8262	-1.86447	27	3	-19.7712
MAN	121.937	-22.2974	-2.08901	28	3	-20.4088
MAN	121.657	-22.7678	-2.3142	29	3	-21.0463
MAN	121.376	-23.2374	-2.54006	30	3	-21.6838
MAN	121.094	-23.7061	-2.76659	31	3	-22.3214
MAN	120.811	-24.174	-2.99378	32	3	-22.9589
MAN	120.527	-24.6411	-3.22165	33	3	-23.5964
MAN	120.242	-25.1073	-3.45019	34	3	-24.234
MAN	119.957	-25.5727	-3.6794	35	3	-24.8715
MAN	119.67	-26.0373	-3.9093	36	3	-25.509
MAN	119.383	-26.501	-4.13987	37	3	-26.1466
MAN	119.095	-26.9638	-4.37114	38	3	-26.7841
MAN	118.806	-27.4258	-4.60309	39	3	-27.4216
MAN	118.517	-27.8869	-4.83573	40	3	-28.0591
MAN	118.226	-28.3472	-5.06907	41	3	-28.6967
MAN	117.935	-28.8066	-5.30311	42	3	-29.3342
MAN	117.642	-29.2651	-5.53785	43	3	-29.9717
MAN	117.349	-29.7228	-5.7733	44	3	-30.6093
MAN	117.055	-30.1795	-6.00945	45	3	-31.2468
MAN	116.76	-30.6354	-6.24631	46	3	-31.8843
MAN	116.464	-31.0904	-6.48389	47	3	-32.5219
MAN	116.167	-31.5445	-6.72219	48	3	-33.1594
MAN	115.87	-31.9977	-6.9612	49	3	-33.7969
MAN	115.571	-32.45	-7.20094	50	3	-34.4345
MAN	115.272	-32.9014	-7.44141	51	3	-35.072
MAN	114.971	-33.3519	-7.68261	52	3	-35.7095
MAN	114.67	-33.8015	-7.92454	53	3	-36.3471
MAN	114.368	-34.2502	-8.16721	54	3	-36.9846
MAN	114.065	-34.6979	-8.41062	55	3	-37.6221
MAN	113.76	-35.1447	-8.65477	56	3	-38.2597
MAN	113.455	-35.5906	-8.89967	57	3	-38.8972
MAN	113.15	-36.0356	-9.14532	58	3	-39.5347
MAN	112.843	-36.4796	-9.39173	59	3	-40.1722
MAN	112.535	-36.9226	-9.63889	60	3	-40.8098
MAN	112.226	-37.3648	-9.88682	61	3	-41.4473
MAN	111.916	-37.8059	-10.1355	62	3	-42.0848
MAN	111.606	-38.2462	-10.385	63	3	-42.7224
MAN	111.294	-38.6854	-10.6352	64	3	-43.3599
MAN	110.981	-39.1237	-10.8862	65	3	-43.9974
MAN	110.668	-39.561	-11.138	66	3	-44.635
MAN	110.353	-39.9974	-11.3906	67	3	-45.2725
MAN	110.038	-40.4328	-11.6439	68	3	-45.91
MAN	109.721	-40.8672	-11.8981	69	3	-46.5476
MAN	109.404	-41.3006	-12.153	70	3	-47.1851
MAN	109.085	-41.733	-12.4087	71	3	-47.8226
MAN	108.766	-42.1644	-12.6653	72	3	-48.4602
MAN	108.445	-42.5948	-12.9226	73	3	-49.0977
MAN	108.124	-43.0242	-13.1808	74	3	-49.7352
MAN	107.801	-43.4526	-13.4397	75	3	-50.3728
MAN	107.478	-43.88	-13.6995	76	3	-51.0103
MAN	107.153	-44.3064	-13.9601	77	3	-51.6478
MAN	106.828	-44.7317	-14.2215	78	3	-52.2854
MAN	106.501	-45.156	-14.4838	79	3	-52.9229
MAN	106.173	-45.5793	-14.7469	80	3	-53.5604
MAN	105.845	-46.0015	-15.0108	81	3	-54.1979
MAN	105.515	-46.4227	-15.2756	82	3	-54.8355
MAN	105.184	-46.8429	-15.5412	83	3	-55.473
MAN	104.852	-47.2619	-15.8076	84	3	-56.1105
MAN	104.519	-47.68	-16.0749	85	3	-56.7481
MAN	104.186	-48.0969	-16.3431	86	3	-57.3856
MAN	103.85	-48.5128	-16.6121	87	3	-58.0231
MAN	103.514	-48.9276	-16.882	88	3	-58.6607
MAN	103.177	-49.3414	-17.1528	89	3	-59.2982
MAN	102.839	-49.754	-17.4244	90	3	-59.9357
MAN	102.5	-50.1656	-17.6969	91	3	-60.5733
MAN	102.159	-50.576	-17.9703	92	3	-61.2108
MAN	101.817	-50.9854	-18.2446	93	3	-61.8483
MAN	101.475	-51.3936	-18.5197	94	3	-62.4859
MAN	101.131	-51.8008	-18.7958	95	3	-63.1234
MAN	100.786	-52.2068	-19.0727	96	3	-63.7609
MAN	100.44	-52.6117	-19.3506	97	3	-64.3985
MAN	100.093	-53.0155	-19.6294	98	3	-65.036
MAN	99.7445	-53.4181	-19.9091	99	3	-65.6735
MAN	99.3951	-53.8196	-20.1897	100	3	-66.3111
MAN	129.023	-9.65458	3.60036	0	4	-3.4105
MAN	128.763	-10.1454	3.39156	1	4	-4.04803
MAN	128.502	-10.6354	3.18218	2	4	-4.68557
MAN	128.241	-11.1247	2.9722	3	4	-5.3231
MAN	127.978	-11.6133	2.76162	4	4	-5.96063
MAN	127.715	-12.1011	2.55045	5	4	-6.59816
MAN	127.452	-12.5882	2.33867	6	4	-7.23569
MAN	127.187	-13.0746	2.12629	7	4	-7.87322
MAN	126.922	-13.5601	1.91331	8	4	-8.51076
MAN	126.656	-14.0449	1.69972	9	4	-9.14829
MAN	126.389	-14.529	1.48551	10	4	-9.78582
MAN	126.122	-15.0123	1.27069	11	4	-10.4234
MAN	125.853	-15.4948	1.05525	12	4	-11.0609
MAN	125.584	-15.9766	0.839197	13	4	-11.6984
MAN	125.314	-16.4576	0.622519	14	4	-12.3359
MAN	125.044	-16.9378	0.405216	15	4	-12.9735
MAN	124.772	-17.4172	0.187286	16	4	-13.611
MAN	124.5	-17.8959	-0.0312752	17	4	-14.2485
MAN	124.227	-18.3737	-0.250469	18	4	-14.8861
MAN	123.953	-18.8508	-0.470299	19	4	-15.5236
MAN	123.679	-19.327	-0.690767	20	4	-16.1611
MAN	123.403	-19.8025	-0.911876	21	4	-16.7987
MAN	123.127	-20.2772	-1.13363	22	4	-17.4362
MAN	122.85	-20.7511	-1.35603	23	4	-18.0737
MAN	122.572	-21.2241	-1.57908	24	4	-18.7113
MAN	122.294	-21.6964	-1.80278	25	4	-19.3488
MAN	122.014	-22.1678	-2.02714	26	4	-19.9863
MAN	121.734	-22.6384	-2.25216	27	4	-20.6239
MAN	121.453	-23.1082	-2.47784	28	4	-21.2614
MAN	121.171	-23.5772	-2.70418	29	4	-21.8989
MAN	120.889	-24.0453	-2.93119	30	4	-22.5365
MAN	120.605	-24.5126	-3.15887	31	4	-23.174
MAN	120.321	-24.9791	-3.38722	32	4	-23.8115
MAN	120.035	-25.4447	-3.61625	33	4	-24.449
MAN	119.749	-25.9095	-3.84596	34	4	-25.0866
MAN	119.462	-26.3734	-4.07635	35	4	-25.7241
MAN	119.175	-26.8365	-4.30742	36	4	-26.3616
MAN	118.886	-27.2987	-4.53918	37	4	-26.9992
MAN	118.597	-27.7601	-4.77164	38	4	-27.6367
MAN	118.306	-28.2206	-5.00479	39	4	-28.2742
MAN	118.015	-28.6802	-5.23863	40	4	-28.9118
MAN	117.723	-29.139	-5.47318	41	4	-29.5493
MAN	117.43	-29.5969	-5.70843	42	4	-30.1868
MAN	117.136	-30.0539	-5.94439	43	4	-30.8244
MAN	116.841	-30.51	-6.18105	44	4	-31.4619
MAN	116.546	-30.9653	-6.41843	45	4	-32.0994
MAN	116.249	-31.4196	-6.65653	46	4	-32.737
MAN	115.952	-31.8731	-6.89535	47	4	-33.3745
MAN	115.653	-32.3256	-7.13489	48	4	-34.012
MAN	115.354	-32.7773	-7.37515	49	4	-34.6496
MAN	115.054	-33.228	-7.61615	50	4	-35.2871
MAN	114.753	-33.6778	-7.85788	51	4	-35.9246
MAN	114.451	-34.1268	-8.10035	52	4	-36.5622
MAN	114.148	-34.5748	-8.34355	53	4	-37.1997
MAN	113.844	-35.0218	-8.5875	54	4	-37.8372
MAN	113.54	-35.468	-8.83219	55	4	-38.4747
MAN	113.234	-35.9132	-9.07764	56	4	-39.1123
MAN	112.927	-36.3575	-9.32384	57	4	-39.7498
MAN	112.62	-36.8008	-9.57079	58	4	-40.3873
MAN	112.311	-37.2432	-9.81851	59	4	-41.0249
MAN	112.002	-37.6846	-10.067	60	4	-41.6624
MAN	111.691	-38.1251	-10.3162	61	4	-42.2999
MAN	111.38	-38.5646	-10.5663	62	4	-42.9375
MAN	111.068	-39.0032	-10.817	63	4	-43.575
MAN	110.754	-39.4408	-11.0686	64	4	-44.2125
MAN	110.44	-39.8774	-11.321	65	4	-44.8501
MAN	110.125	-40.313	-11.5741	66	4	-45.4876
MAN	109.809	-40.7477	-11.828	67	4	-46.1251
MAN	109.491	-41.1814	-12.0828	68	4	-46.7627
MAN	109.173	-41.6141	-12.3383	69	4	-47.4002
MAN	108.854	-42.0458	-12.5946	70	4	-48.0377
MAN	108.534	-42.4765	-12.8517	71	4	-48.6753
MAN	108.212	-42.9061	-13.1096	72	4	-49.3128
MAN	107.89	-43.3348	-13.3684	73	4	-49.9503
MAN	107.567	-43.7625	-13.6279	74	4	-50.5879
MAN	107.243	-44.1891	-13.8883	75	4	-51.2254
MAN	106.917	-44.6148	-14.1495	76	4	-51.8629
MAN	106.591	-45.0393	-14.4115	77	4	-52.5004
MAN	106.264	-45.4629	-14.6744	78	4	-53.138
MAN	105.935	-45.8854	-14.9381	79	4	-53.7755
MAN	105.606	-46.3069	-15.2026	80	4	-54.413
MAN	105.275	-46.7273	-15.468	81	4	-55.0506
MAN	104.944	-47.1467	-15.7342	82	4	-55.6881
MAN	104.611	-47.565	-16.0013	83	4	-56.3256
MAN	104.278	-47.9823	-16.2692	84	4	-56.9632
MAN	103.943	-48.3985	-16.538	85	4	-57.6007
MAN	103.607	-48.8136	-16.8076	86	4	-58.2382
MAN	103.27	-49.2276	-17.0782	87	4	-58.8758
MAN	102.932	-49.6405	-17.3495	88	4	-59.5133
MAN	102.593	-50.0524	-17.6218	89	4	-60.1508
MAN	102.253	-50.4632	-17.895	90	4	-60.7884
MAN	101.912	-50.8728	-18.169	91	4	-61.4259
MAN	101.569	-51.2814	-18.4439	92	4	-62.0634
MAN	101.226	-51.6888	-18.7197	93	4	-62.701
MAN	100.881	-52.0952	-18.9964	94	4	-63.3385
MAN	100.535	-52.5004	-19.274	95	4	-63.976
MAN	100.188	-52.9045	-19.5526	96	4	-64.6135
MAN	99.8405	-53.3074	-19.832	97	4	-65.2511
MAN	99.4913	-53.7092	-20.1123	98	4	-65.8886
MAN	99.1411	-54.1099	-20.3936	99	4	-66.5261
MAN	98.7896	-54.5094	-20.6758	100	4	-67.1637
MAN	128.574	-10.5006	3.23986	0	5	-4.26313
MAN	128.313	-10.9901	3.03005	1	5	-4.90066
MAN	128.051	-11.4789	2.81964	2	5	-5.53819
MAN	127.788	-11.967	2.60863	3	5	-6.17572
MAN	127.524	-12.4542	2.39702	4	5	-6.81325
MAN	127.26	-12.9408	2.18481	5	5	-7.45079
MAN	126.995	-13.4266	1.97199	6	5	-8.08832
MAN	126.729	-13.9116	1.75856	7	5	-8.72585
MAN	126.463	-14.3959	1.54452	8	5	-9.36338
MAN	126.195	-14.8794	1.32987	9	5	-10.0009
MAN	125.927	-15.3621	1.11461	10	5	-10.6384
MAN	125.658	-15.8441	0.898722	11	5	-11.276
MAN	125.389	-16.3253	0.682216	12	5	-11.9135
MAN	125.118	-16.8057	0.465085	13	5	-12.551
MAN	124.847	-17.2853	0.247327	14	5	-13.1886
MAN	124.575	-17.7642	0.0289402	15	5	-13.8261
MAN	124.302	-18.2423	-0.190079	16	5	-14.4636
MAN	124.029	-18.7196	-0.409733	17	5	-15.1012
MAN	123.754	-19.196	-0.630026	18	5	-15.7387
MAN	123.479	-19.6717	-0.850958	19	5	-16.3762
MAN	123.203	-20.1466	-1.07253	20	5	-17.0138
MAN	122.927	-20.6207	-1.29476	21	5	-17.6513
MAN	122.649	-21.094	-1.51763	22	5	-18.2888
MAN	122.371	-21.5665	-1.74115	23	5	-18.9264
MAN	122.091	-22.0381	-1.96533	24	5	-19.5639
MAN	121.811	-22.509	-2.19016	25	5	-20.2014
MAN	121.531	-22.979	-2.41566	26	5	-20.839
MAN	121.249	-23.4482	-2.64182	27	5	-21.4765
MAN	120.966	-23.9166	-2.86864	28	5	-22.114
MAN	120.683	-24.3841	-3.09614	29	5	-22.7515
MAN	120.399	-24.8508	-3.32431	30	5	-23.3891
MAN	120.114	-25.3166	-3.55315	31	5	-24.0266
MAN	119.828	-25.7817	-3.78267	32	5	-24.6641
MAN	119.541	-26.2458	-4.01287	33	5	-25.3017
MAN	119.254	-26.7091	-4.24375	34	5	-25.9392
MAN	118.966	-27.1716	-4.47533	35	5	-26.5767
MAN	118.676	-27.6332	-4.70759	36	5	-27.2143
MAN	118.386	-28.0939	-4.94055	37	5	-27.8518
MAN	118.095	-28.5538	-5.1742	38	5	-28.4893
MAN	117.803	-29.0128	-5.40856	39	5	-29.1269
MAN	117.511	-29.471	-5.64361	40	5	-29.7644
MAN	117.217	-29.9282	-5.87937	41	5	-30.4019
MAN	116.922	-30.3846	-6.11585	42	5	-31.0395
MAN	116.627	-30.8401	-6.35303	43	5	-31.677
MAN	116.331	-31.2947	-6.59093	44	5	-32.3145
MAN	116.034	-31.7484	-6.82955	45	5	-32.9521
MAN	115.736	-32.2012	-7.06889	46	5	-33.5896
MAN	115.437	-32.6531	-7.30896	47	5	-34.2271
MAN	115.137	-33.104	-7.54975	48	5	-34.8647
MAN	114.836	-33.5541	-7.79128	49	5	-35.5022
MAN	114.534	-34.0033	-8.03354	50	5	-36.1397
MAN	114.232	-34.4516	-8.27654	51	5	-36.7772
MAN	113.928	-34.8989	-8.52029	52	5	-37.4148
MAN	113.623	-35.3453	-8.76477	53	5	-38.0523
MAN	113.318	-35.7907	-9.01001	54	5	-38.6898
MAN	113.012	-36.2353	-9.256	55	5	-39.3274
MAN	112.704	-36.6789	-9.50275	56	5	-39.9649
MAN	112.396	-37.1215	-9.75026	57	5	-40.6024
MAN	112.087	-37.5632	-9.99852	58	5	-41.24
MAN	111.777	-38.004	-10.2476	59	5	-41.8775
MAN	111.466	-38.4438	-10.4974	60	5	-42.515
MAN	111.154	-38.8826	-10.7479	61	5	-43.1526
MAN	110.841	-39.3204	-10.9993	62	5	-43.7901
MAN	110.527	-39.7573	-11.2514	63	5	-44.4276
MAN	110.212	-40.1932	-11.5044	64	5	-45.0652
MAN	109.896	-40.6282	-11.7581	65	5	-45.7027
MAN	109.579	-41.0621	-12.0126	66	5	-46.3402
MAN	109.261	-41.4951	-12.2679	67	5	-46.9778
MAN	108.942	-41.9271	-12.524	68	5	-47.6153
MAN	108.622	-42.358	-12.7809	69	5	-48.2528
MAN	108.301	-42.788	-13.0386	70	5	-48.8903
MAN	107.979	-43.2169	-13.2971	71	5	-49.5279
MAN	107.656	-43.6449	-13.5564	72	5	-50.1654
MAN	107.332	-44.0718	-13.8166	73	5	-50.8029
MAN	107.007	-44.4977	-14.0775	74	5	-51.4405
MAN	106.681	-44.9226	-14.3393	75	5	-52.078
MAN	106.354	-45.3464	-14.602	76	5	-52.7155
MAN	106.026	-45.7692	-14.8654	77	5	-53.3531
MAN	105.697	-46.191	-15.1297	78	5	-53.9906
MAN	105.366	-46.6117	-15.3949	79	5	-54.6281
MAN	105.035	-47.0314	-15.6608	80	5	-55.2657
MAN	104.703	-47.45	-15.9277	81	5	-55.9032
MAN	104.369	-47.8675	-16.1954	82	5	-56.5407
MAN	104.035	-48.284	-16.4639	83	5	-57.1783
MAN	103.7	-48.6994	-16.7333	84	5	-57.8158
MAN	103.363	-49.1138	-17.0036	85	5	-58.4533
MAN	103.025	-49.527	-17.2748	86	5	-59.0909
MAN	102.686	-49.9392	-17.5468	87	5	-59.7284
MAN	102.347	-50.3502	-17.8197	88	5	-60.3659
MAN	102.006	-50.7602	-18.0935	89	5	-61.0035
MAN	101.664	-51.1691	-18.3682	90	5	-61.641
MAN	101.32	-51.5768	-18.6437	91	5	-62.2785
MAN	100.976	-51.9835	-18.9202	92	5	-62.916
MAN	100.631	-52.389	-19.1975	93	5	-63.5536
MAN	100.284	-52.7934	-19.4758	94	5	-64.1911
MAN	99.9364	-53.1966	-19.755	95	5	-64.8286
MAN	99.5875	-53.5987	-20.0351	96	5	-65.4662
MAN	99.2376	-53.9997	-20.3161	97	5	-66.1037
MAN	98.8865	-54.3996	-20.598	98	5	-66.7412
MAN	98.5342	-54.7982	-20.8809	99	5	-67.3788
MAN	98.1808	-55.1958	-21.1647	100	5	-68.0163
MAN	128.123	-11.3445	2.87761	0	6	-5.11575
MAN	127.86	-11.8327	2.66676	1	6	-5.75328
MAN	127.597	-12.3202	2.45532	2	6	-6.39082
MAN	127.333	-12.8069	2.24327	3	6	-7.02835
MAN	127.068	-13.2929	2.03062	4	6	-7.66588
MAN	126.802	-13.7782	1.81736	5	6	-8.30341
MAN	126.536	-14.2627	1.60349	6	6	-8.94094
MAN	126.269	-14.7464	1.38901	7	6	-9.57847
MAN	126.001	-15.2293	1.17392	8	6	-10.216
MAN	125.732	-15.7115	0.9582	9	6	-10.8535
MAN	125.463	-16.1929	0.741865	10	6	-11.4911
MAN	125.193	-16.6736	0.524906	11	6	-12.1286
MAN	124.922	-17.1534	0.307321	12	6	-12.7661
MAN	124.65	-17.6325	0.0891078	13	6	-13.4037
MAN	124.377	-18.1108	-0.129737	14	6	-14.0412
MAN	124.104	-18.5883	-0.349217	15	6	-14.6787
MAN	123.83	-19.065	-0.569333	16	6	-15.3163
MAN	123.555	-19.5409	-0.790089	17	6	-15.9538
MAN	123.279	-20.016	-1.01149	18	6	-16.5913
MAN	123.003	-20.4903	-1.23353	19	6	-17.2289
MAN	122.725	-20.9638	-1.45622	20	6	-17.8664
MAN	122.447	-21.4365	-1.67957	21	6	-18.5039
MAN	122.168	-21.9084	-1.90356	22	6	-19.1415
MAN	121.889	-22.3795	-2.12822	23	6	-19.779
MAN	121.608	-22.8497	-2.35353	24	6	-20.4165
MAN	121.327	-23.3191	-2.57951	25	6	-21.054
MAN	121.044	-23.7877	-2.80615	26	6	-21.6916
MAN	120.761	-24.2555	-3.03346	27	6	-22.3291
MAN	120.477	-24.7224	-3.26144	28	6	-22.9666
MAN	120.193	-25.1885	-3.4901	29	6	-23.6042
MAN	119.907	-25.6538	-3.71943	30	6	-24.2417
MAN	119.62	-26.1182	-3.94944	31	6	-24.8792
MAN	119.333	-26.5817	-4.18014	32	6	-25.5168
MAN	119.045	-27.0444	-4.41153	33	6	-26.1543
MAN	118.756	-27.5062	-4.6436	34	6	-26.7918
MAN	118.466	-27.9672	-4.87636	35	6	-27.4294
MAN	118.175	-28.4273	-5.10983	36	6	-28.0669
MAN	117.884	-28.8866	-5.34399	37	6	-28.7044
MAN	117.591	-29.345	-5.57885	38	6	-29.342
MAN	117.298	-29.8024	-5.81442	39	6	-29.9795
MAN	117.004	-30.2591	-6.05069	40	6	-30.617
MAN	116.708	-30.7148	-6.28768	41	6	-31.2546
MAN	116.412	-31.1696	-6.52538	42	6	-31.8921
MAN	116.115	-31.6236	-6.7638	43	6	-32.5296
MAN	115.818	-32.0766	-7.00295	44	6	-33.1671
MAN	115.519	-32.5288	-7.24281	45	6	-33.8047
MAN	115.219	-32.98	-7.48341	46	6	-34.4422
MAN	114.919	-33.4304	-7.72473	47	6	-35.0797
MAN	114.617	-33.8798	-7.96679	48	6	-35.7173
MAN	114.315	-34.3283	-8.20959	49	6	-36.3548
MAN	114.012	-34.7759	-8.45313	50	6	-36.9923
MAN	113.707	-35.2225	-8.69741	51	6	-37.6299
MAN	113.402	-35.6682	-8.94244	52	6	-38.2674
MAN	113.096	-36.113	-9.18823	53	6	-38.9049
MAN	112.789	-36.5569	-9.43476	54	6	-39.5425
MAN	112.481	-36.9998	-9.68206	55	6	-40.18
MAN	112.172	-37.4417	-9.93012	56	6	-40.8175
MAN	111.862	-37.8828	-10.1789	57	6	-41.4551
MAN	111.551	-38.3228	-10.4285	58	6	-42.0926
MAN	111.24	-38.7619	-10.6789	59	6	-42.7301
MAN	110.927	-39.2	-10.93	60	6	-43.3677
MAN	110.613	-39.6372	-11.182	61	6	-44.0052
MAN	110.298	-40.0734	-11.4347	62	6	-44.6427
MAN	109.983	-40.5086	-11.6882	63	6	-45.2803
MAN	109.666	-40.9428	-11.9424	64	6	-45.9178
MAN	109.348	-41.376	-12.1975	65	6	-46.5553
MAN	109.03	-41.8083	-12.4534	66	6	-47.1928
MAN	108.71	-42.2395	-12.7101	67	6	-47.8304
MAN	108.389	-42.6698	-12.9676	68	6	-48.4679
MAN	108.068	-43.099	-13.2259	69	6	-49.1054
MAN	107.745	-43.5272	-13.485	70	6	-49.743
MAN	107.421	-43.9544	-13.7449	71	6	-50.3805
MAN	107.097	-44.3806	-14.0056	72	6	-51.018
MAN	106.771	-44.8058	-14.2672	73	6	-51.6556
MAN	106.444	-45.2299	-14.5296	74	6	-52.2931
MAN	106.116	-45.653	-14.7928	75	6	-52.9306
MAN	105.787	-46.075	-15.0569	76	6	-53.5682
MAN	105.457	-46.496	-15.3218	77	6	-54.2057
MAN	105.126	-46.916	-15.5876	78	6	-54.8432
MAN	104.794	-47.3349	-15.8542	79	6	-55.4808
MAN	104.461	-47.7527	-16.1216	80	6	-56.1183
MAN	104.127	-48.1695	-16.3899	81	6	-56.7558
MAN	103.792	-48.5852	-16.6591	82	6	-57.3934
MAN	103.456	-48.9998	-16.9291	83	6	-58.0309
MAN	103.118	-49.4134	-17.2001	84	6	-58.6684
MAN	102.78	-49.8258	-17.4718	85	6	-59.306
MAN	102.44	-50.2372	-17.7445	86	6	-59.9435
MAN	102.1	-50.6475	-18.018	87	6	-60.581
MAN	101.758	-51.0566	-18.2925	88	6	-61.2185
MAN	101.415	-51.4647	-18.5678	89	6	-61.8561
MAN	101.071	-51.8716	-18.844	90	6	-62.4936
MAN	100.726	-52.2775	-19.1211	91	6	-63.1311
MAN	100.38	-52.6822	-19.3991	92	6	-63.7687
MAN	100.032	-53.0858	-19.6781	93	6	-64.4062
MAN	99.6837	-53.4882	-19.9579	94	6	-65.0437
MAN	99.334	-53.8895	-20.2387	95	6	-65.6813
MAN	98.9832	-54.2896	-20.5203	96	6	-66.3188
MAN	98.6313	-54.6886	-20.803	97	6	-66.9563
MAN	98.2781	-55.0865	-21.0865	98	6	-67.5939
MAN	97.9239	-55.4832	-21.371	99	6	-68.2314
MAN	97.5684	-55.8787	-21.6564	100	6	-68.8689
MAN	127.669	-12.1861	2.51357	0	7	-5.96838
MAN	127.406	-12.6731	2.30169	1	7	-6.60591
MAN	127.141	-13.1593	2.08921	2	7	-7.24344
MAN	126.876	-13.6447	1.87612	3	7	-7.88097
MAN	126.609	-14.1294	1.66242	4	7	-8.5185
MAN	126.343	-14.6133	1.4481	5	7	-9.15604
MAN	126.075	-15.0965	1.23318	6	7	-9.79357
MAN	125.806	-15.5789	1.01763	7	7	-10.4311
MAN	125.537	-16.0605	0.801467	8	7	-11.0686
MAN	125.267	-16.5413	0.58468	9	7	-11.7062
MAN	124.996	-17.0214	0.367268	10	7	-12.3437
MAN	124.725	-17.5007	0.149228	11	7	-12.9812
MAN	124.453	-17.9792	-0.0694435	12	7	-13.6188
MAN	124.179	-18.4569	-0.288748	13	7	-14.2563
MAN	123.906	-18.9339	-0.508689	14	7	-14.8938
MAN	123.631	-19.41	-0.729268	15	7	-15.5314
MAN	123.355	-19.8853	-0.95049	16	7	-16.1689
MAN	123.079	-20.3599	-1.17236	17	7	-16.8064
MAN	122.802	-20.8336	-1.39487	18	7	-17.4439
MAN	122.524	-21.3065	-1.61803	19	7	-18.0815
MAN	122.245	-21.7786	-1.84185	20	7	-18.719
MAN	121.966	-22.2499	-2.06632	21	7	-19.3565
MAN	121.685	-22.7204	-2.29145	22	7	-19.9941
MAN	121.404	-23.19	-2.51725	23	7	-20.6316
MAN	121.122	-23.6588	-2.74371	24	7	-21.2691
MAN	120.839	-24.1268	-2.97083	25	7	-21.9067
MAN	120.556	-24.594	-3.19863	26	7	-22.5442
MAN	120.271	-25.0603	-3.4271	27	7	-23.1817
MAN	119.986	-25.5258	-3.65625	28	7	-23.8193
MAN	119.699	-25.9904	-3.88607	29	7	-24.4568
MAN	119.412	-26.4542	-4.11658	30	7	-25.0943
MAN	119.124	-26.9171	-4.34778	31	7	-25.7319
MAN	118.836	-27.3792	-4.57966	32	7	-26.3694
MAN	118.546	-27.8404	-4.81223	33	7	-27.0069
MAN	118.255	-28.3008	-5.0455	34	7	-27.6445
MAN	117.964	-28.7603	-5.27947	35	7	-28.282
MAN	117.672	-29.2189	-5.51414	36	7	-28.9195
MAN	117.379	-29.6766	-5.74951	37	7	-29.5571
MAN	117.085	-30.1335	-5.98559	38	7	-30.1946
MAN	116.79	-30.5895	-6.22239	39	7	-30.8321
MAN	116.494	-31.0445	-6.45989	40	7	-31.4696
MAN	116.197	-31.4987	-6.69811	41	7	-32.1072
MAN	115.9	-31.952	-6.93706	42	7	-32.7447
MAN	115.601	-32.4044	-7.17672	43	7	-33.3822
MAN	115.302	-32.8559	-7.41712	44	7	-34.0198
MAN	115.002	-33.3065	-7.65824	45	7	-34.6573
MAN	114.7	-33.7562	-7.9001	46	7	-35.2948
MAN	114.398	-34.2049	-8.14269	47	7	-35.9324
MAN	114.095	-34.6528	-8.38603	48	7	-36.5699
MAN	113.791	-35.0997	-8.6301	49	7	-37.2074
MAN	113.486	-35.5457	-8.87493	50	7	-37.845
MAN	113.18	-35.9907	-9.12051	51	7	-38.4825
MAN	112.874	-36.4348	-9.36684	52	7	-39.12
MAN	112.566	-36.878	-9.61392	53	7	-39.7576
MAN	112.257	-37.3202	-9.86177	54	7	-40.3951
MAN	111.948	-37.7615	-10.1104	55	7	-41.0326
MAN	111.637	-38.2018	-10.3598	56	7	-41.6702
MAN	111.326	-38.6412	-10.6099	57	7	-42.3077
MAN	111.013	-39.0795	-10.8608	58	7	-42.9452
MAN	110.7	-39.517	-11.1126	59	7	-43.5828
MAN	110.385	-39.9534	-11.365	60	7	-44.2203
MAN	110.07	-40.3889	-11.6183	61	7	-44.8578
MAN	109.753	-40.8234	-11.8724	62	7	-45.4953
MAN	109.436	-41.2569	-12.1272	63	7	-46.1329
MAN	109.118	-41.6894	-12.3829	64	7	-46.7704
MAN	108.798	-42.1209	-12.6394	65	7	-47.4079
MAN	108.478	-42.5514	-12.8966	66	7	-48.0455
MAN	108.156	-42.981	-13.1547	67	7	-48.683
MAN	107.834	-43.4095	-13.4136	68	7	-49.3205
MAN	107.511	-43.8369	-13.6733	69	7	-49.9581
MAN	107.186	-44.2634	-13.9338	70	7	-50.5956
MAN	106.861	-44.6888	-14.1951	71	7	-51.2331
MAN	106.534	-45.1133	-14.4573	72	7	-51.8707
MAN	106.207	-45.5366	-14.7203	73	7	-52.5082
MAN	105.878	-45.959	-14.9841	74	7	-53.1457
MAN	105.548	-46.3803	-15.2488	75	7	-53.7833
MAN	105.218	-46.8005	-15.5143	76	7	-54.4208
MAN	104.886	-47.2197	-15.7807	77	7	-55.0583
MAN	104.553	-47.6378	-16.0479	78	7	-55.6959
MAN	104.219	-48.0549	-16.316	79	7	-56.3334
MAN	103.884	-48.4709	-16.5849	80	7	-56.9709
MAN	103.548	-48.8858	-16.8547	81	7	-57.6084
MAN	103.211	-49.2997	-17.1254	82	7	-58.246
MAN	102.873	-49.7124	-17.3969	83	7	-58.8835
MAN	102.534	-50.1241	-17.6694	84	7	-59.521
MAN	102.193	-50.5347	-17.9427	85	7	-60.1586
MAN	101.852	-50.9441	-18.2169	86	7	-60.7961
MAN	101.509	-51.3525	-18.4919	87	7	-61.4336
MAN	101.166	-51.7598	-18.7679	88	7	-62.0712
MAN	100.821	-52.1659	-19.0448	89	7	-62.7087
MAN	100.475	-52.5709	-19.3225	90	7	-63.3462
MAN	100.128	-52.9748	-19.6012	91	7	-63.9838
MAN	99.7797	-53.3775	-19.8808	92	7	-64.6213
MAN	99.4304	-53.7792	-20.1613	93	7	-65.2588
MAN	99.0799	-54.1796	-20.4427	94	7	-65.8964
MAN	98.7282	-54.5789	-20.7251	95	7	-66.5339
MAN	98.3754	-54.9771	-21.0084	96	7	-67.1714
MAN	98.0215	-55.3741	-21.2926	97	7	-67.809
MAN	97.6664	-55.7699	-21.5777	98	7	-68.4465
MAN	97.3101	-56.1646	-21.8638	99	7	-69.084
MAN	96.9526	-56.5581	-22.1509	100	7	-69.7216
MAN	127.214	-13.0255	2.14775	0	8	-6.821
MAN	126.949	-13.5112	1.93482	1	8	-7.45853
MAN	126.683	-13.9961	1.72129	2	8	-8.09607
MAN	126.416	-14.4802	1.50715	3	8	-8.7336
MAN	126.149	-14.9636	1.29239	4	8	-9.37113
MAN	125.88	-15.4462	1.07702	5	8	-10.0087
MAN	125.611	-15.928	0.861022	6	8	-10.6462
MAN	125.342	-16.4091	0.644407	7	8	-11.2837
MAN	125.071	-16.8894	0.427167	8	8	-11.9213
MAN	124.8	-17.3689	0.209299	9	8	-12.5588
MAN	124.528	-17.8476	-0.00919767	10	8	-13.1963
MAN	124.255	-18.3255	-0.228328	11	8	-13.8339
MAN	123.981	-18.8027	-0.448093	12	8	-14.4714
MAN	123.707	-19.279	-0.668496	13	8	-15.1089
MAN	123.431	-19.7546	-0.889541	14	8	-15.7464
MAN	123.155	-20.2293	-1.11123	15	8	-16.384
MAN	122.878	-20.7033	-1.33356	16	8	-17.0215
MAN	122.601	-21.1764	-1.55655	17	8	-17.659
MAN	122.322	-21.6488	-1.78019	18	8	-18.2966
MAN	122.043	-22.1203	-2.00448	19	8	-18.9341
MAN	121.763	-22.591	-2.22943	20	8	-19.5716
MAN	121.482	-23.0609	-2.45504	21	8	-20.2092
MAN	121.2	-23.5299	-2.68131	22	8	-20.8467
MAN	120.917	-23.9981	-2.90826	23	8	-21.4842
MAN	120.634	-24.4655	-3.13587	24	8	-22.1218
MAN	120.349	-24.9321	-3.36415	25	8	-22.7593
MAN	120.064	-25.3978	-3.59311	26	8	-23.3968
MAN	119.778	-25.8626	-3.82275	27	8	-24.0344
MAN	119.491	-26.3267	-4.05307	28	8	-24.6719
MAN	119.204	-26.7898	-4.28408	29	8	-25.3094
MAN	118.915	-27.2521	-4.51577	30	8	-25.947
MAN	118.626	-27.7136	-4.74815	31	8	-26.5845
MAN	118.335	-28.1742	-4.98123	32	8	-27.222
MAN	118.044	-28.6339	-5.21501	33	8	-27.8596
MAN	117.752	-29.0928	-5.44948	34	8	-28.4971
MAN	117.459	-29.5507	-5.68466	35	8	-29.1346
MAN	117.166	-30.0078	-5.92055	36	8	-29.7721
MAN	116.871	-30.464	-6.15714	37	8	-30.4097
MAN	116.575	-30.9194	-6.39445	38	8	-31.0472
MAN	116.279	-31.3738	-6.63248	39	8	-31.6847
MAN	115.982	-31.8274	-6.87122	40	8	-32.3223
MAN	115.683	-32.28	-7.11069	41	8	-32.9598
MAN	115.384	-32.7317	-7.35088	42	8	-33.5973
MAN	115.084	-33.1826	-7.59181	43	8	-34.2349
MAN	114.783	-33.6325	-7.83346	44	8	-34.8724
MAN	114.481	-34.0815	-8.07585	45	8	-35.5099
MAN	114.179	-34.5296	-8.31898	46	8	-36.1475
MAN	113.875	-34.9768	-8.56286	47	8	-36.785
MAN	113.57	-35.423	-8.80747	48	8	-37.4225
MAN	113.265	-35.8683	-9.05284	49	8	-38.0601
MAN	112.958	-36.3127	-9.29897	50	8	-38.6976
MAN	112.651	-36.7561	-9.54584	51	8	-39.3351
MAN	112.342	-37.1986	-9.79348	52	8	-39.9727
MAN	112.033	-37.6401	-10.0419	53	8	-40.6102
MAN	111.723	-38.0807	-10.2911	54	8	-41.2477
MAN	111.411	-38.5203	-10.541	55	8	-41.8852
MAN	111.099	-38.959	-10.7917	56	8	-42.5228
MAN	110.786	-39.3967	-11.0432	57	8	-43.1603
MAN	110.472	-39.8334	-11.2955	58	8	-43.7978
MAN	110.157	-40.2691	-11.5485	59	8	-44.4354
MAN	109.84	-40.7039	-11.8024	60	8	-45.0729
MAN	109.523	-41.1377	-12.057	61	8	-45.7104
MAN	109.205	-41.5705	-12.3125	62	8	-46.348
MAN	108.886	-42.0023	-12.5687	63	8	-46.9855
MAN	108.566	-42.4331	-12.8257	64	8	-47.623
MAN	108.245	-42.8628	-13.0836	65	8	-48.2606
MAN	107.923	-43.2916	-13.3422	66	8	-48.8981
MAN	107.6	-43.7194	-13.6017	67	8	-49.5356
MAN	107.275	-44.1461	-13.862	68	8	-50.1732
MAN	106.95	-44.5719	-14.1231	69	8	-50.8107
MAN	106.624	-44.9966	-14.3851	70	8	-51.4482
MAN	106.297	-45.4202	-14.6478	71	8	-52.0858
MAN	105.968	-45.8428	-14.9114	72	8	-52.7233
MAN	105.639	-46.2644	-15.1759	73	8	-53.3608
MAN	105.309	-46.685	-15.4412	74	8	-53.9984
MAN	104.977	-47.1044	-15.7073	75	8	-54.6359
MAN	104.645	-47.5229	-15.9743	76	8	-55.2734
MAN	104.311	-47.9402	-16.2421	77	8	-55.9109
MAN	103.977	-48.3565	-16.5108	78	8	-56.5485
MAN	103.641	-48.7717	-16.7804	79	8	-57.186
MAN	103.304	-49.1859	-17.0508	80	8	-57.8235
MAN	102.966	-49.5989	-17.3221	81	8	-58.4611
MAN	102.627	-50.0109	-17.5943	82	8	-59.0986
MAN	102.287	-50.4218	-17.8674	83	8	-59.7361
MAN	101.946	-50.8316	-18.1413	84	8	-60.3737
MAN	101.604	-51.2402	-18.4161	85	8	-61.0112
MAN	101.26	-51.6478	-18.6919	86	8	-61.6487
MAN	100.916	-52.0542	-18.9685	87	8	-62.2863
MAN	100.57	-52.4596	-19.246	88	8	-62.9238
MAN	100.224	-52.8637	-19.5244	89	8	-63.5613
MAN	99.8756	-53.2668	-19.8038	90	8	-64.1989
MAN	99.5266	-53.6687	-20.084	91	8	-64.8364
MAN	99.1764	-54.0695	-20.3652	92	8	-65.4739
MAN	98.8251	-54.4692	-20.6473	93	8	-66.1115
MAN	98.4727	-54.8676	-20.9303	94	8	-66.749
MAN	98.119	-55.265	-21.2143	95	8	-67.3865
MAN	97.7642	-55.6611	-21.4992	96	8	-68.0241
MAN	97.4082	-56.0561	-21.785	97	8	-68.6616
MAN	97.0511	-56.4499	-22.0718	98	8	-69.2991
MAN	96.6927	-56.8425	-22.3595	99	8	-69.9366
MAN	96.3332	-57.2339	-22.6482	100	8	-70.5742
MAN	126.756	-13.8627	1.78012	0	9	-7.67363
MAN	126.49	-14.347	1.56615	1	9	-8.31116
MAN	126.222	-14.8306	1.35156	2	9	-8.94869
MAN	125.954	-15.3134	1.13635	3	9	-9.58622
MAN	125.685	-15.7955	0.92053	4	9	-10.2238
MAN	125.416	-16.2768	0.704086	5	9	-10.8613
MAN	125.146	-16.7573	0.487018	6	9	-11.4988
MAN	124.874	-17.237	0.269324	7	9	-12.1364
MAN	124.603	-17.7159	0.0510002	8	9	-12.7739
MAN	124.33	-18.1941	-0.167955	9	9	-13.4114
MAN	124.056	-18.6714	-0.387545	10	9	-14.0489
MAN	123.782	-19.148	-0.607773	11	9	-14.6865
MAN	123.507	-19.6238	-0.828641	12	9	-15.324
MAN	123.231	-20.0988	-1.05015	13	9	-15.9615
MAN	122.955	-20.5729	-1.27231	14	9	-16.5991
MAN	122.677	-21.0463	-1.49511	15	9	-17.2366
MAN	122.399	-21.5188	-1.71857	16	9	-17.8741
MAN	122.12	-21.9906	-1.94268	17	9	-18.5117
MAN	121.84	-22.4615	-2.16745	18	9	-19.1492
MAN	121.559	-22.9316	-2.39288	19	9	-19.7867
MAN	121.277	-23.4009	-2.61897	20	9	-20.4243
MAN	120.995	-23.8693	-2.84573	21	9	-21.0618
MAN	120.712	-24.337	-3.07316	22	9	-21.6993
MAN	120.428	-24.8037	-3.30126	23	9	-22.3369
MAN	120.143	-25.2697	-3.53003	24	9	-22.9744
MAN	119.857	-25.7348	-3.75948	25	9	-23.6119
MAN	119.57	-26.199	-3.98961	26	9	-24.2495
MAN	119.283	-26.6624	-4.22043	27	9	-24.887
MAN	118.995	-27.125	-4.45194	28	9	-25.5245
MAN	118.705	-27.5867	-4.68413	29	9	-26.162
MAN	118.415	-28.0475	-4.91702	30	9	-26.7996
MAN	118.125	-28.5075	-5.1506	31	9	-27.4371
MAN	117.833	-28.9666	-5.38488	32	9	-28.0746
MAN	117.54	-29.4248	-5.61987	33	9	-28.7122
MAN	117.247	-29.8821	-5.85556	34	9	-29.3497
MAN	116.952	-30.3386	-6.09196	35	9	-29.9872
MAN	116.657	-30.7941	-6.32907	36	9	-30.6248
MAN	116.361	-31.2488	-6.5669	37	9	-31.2623
MAN	116.064	-31.7026	-6.80544	38	9	-31.8998
MAN	115.766	-32.1555	-7.04471	39	9	-32.5374
MAN	115.467	-32.6075	-7.2847	40	9	-33.1749
MAN	115.167	-33.0586	-7.52543	41	9	-33.8124
MAN	114.866	-33.5088	-7.76688	42	9	-34.45
MAN	114.565	-33.958	-8.00907	43	9	-35.0875
MAN	114.262	-34.4064	-8.25199	44	9	-35.725
MAN	113.959	-34.8538	-8.49566	45	9	-36.3626
MAN	113.654	-35.3003	-8.74008	46	9	-37.0001
MAN	113.349	-35.7458	-8.98524	47	9	-37.6376
MAN	113.043	-36.1905	-9.23115	48	9	-38.2752
MAN	112.735	-36.6342	-9.47782	49	9	-38.9127
MAN	112.427	-37.0769	-9.72525	50	9	-39.5502
MAN	112.118	-37.5187	-9.97344	51	9	-40.1877
MAN	111.808	-37.9595	-10.2224	52	9	-40.8253
MAN	111.497	-38.3994	-10.4721	53	9	-41.4628
MAN	111.185	-38.8384	-10.7226	54	9	-42.1003
MAN	110.872	-39.2763	-10.9739	55	9	-42.7379
MAN	110.558	-39.7133	-11.226	56	9	-43.3754
MAN	110.243	-40.1493	-11.4788	57	9	-44.0129
MAN	109.928	-40.5843	-11.7324	58	9	-44.6505
MAN	109.611	-41.0184	-11.9869	59	9	-45.288
MAN	109.293	-41.4515	-12.2421	60	9	-45.9255
MAN	108.974	-41.8835	-12.4981	61	9	-46.5631
MAN	108.654	-42.3146	-12.7549	62	9	-47.2006
MAN	108.333	-42.7447	-13.0125	63	9	-47.8381
MAN	108.012	-43.1737	-13.271	64	9	-48.4757
MAN	107.689	-43.6018	-13.5302	65	9	-49.1132
MAN	107.365	-44.0288	-13.7903	66	9	-49.7507
MAN	107.04	-44.4548	-14.0512	67	9	-50.3883
MAN	106.714	-44.8798	-14.3129	68	9	-51.0258
MAN	106.387	-45.3037	-14.5754	69	9	-51.6633
MAN	106.059	-45.7266	-14.8388	70	9	-52.3009
MAN	105.73	-46.1485	-15.103	71	9	-52.9384
MAN	105.4	-46.5693	-15.3681	72	9	-53.5759
MAN	105.069	-46.9891	-15.634	73	9	-54.2134
MAN	104.736	-47.4078	-15.9007	74	9	-54.851
MAN	104.403	-47.8255	-16.1683	75	9	-55.4885
MAN	104.069	-48.2421	-16.4368	76	9	-56.126
MAN	103.733	-48.6576	-16.7061	77	9	-56.7636
MAN	103.397	-49.072	-16.9763	78	9	-57.4011
MAN	103.059	-49.4854	-17.2474	79	9	-58.0386
MAN	102.721	-49.8976	-17.5193	80	9	-58.6762
MAN	102.381	-50.3088	-17.7921	81	9	-59.3137
MAN	102.04	-50.7189	-18.0658	82	9	-59.9512
MAN	101.698	-51.1279	-18.3404	83	9	-60.5888
MAN	101.355	-51.5357	-18.6159	84	9	-61.2263
MAN	101.011	-51.9425	-18.8923	85	9	-61.8638
MAN	100.666	-52.3481	-19.1695	86	9	-62.5014
MAN	100.319	-52.7526	-19.4477	87	9	-63.1389
MAN	99.9715	-53.156	-19.7268	88	9	-63.7764
MAN	99.6228	-53.5582	-20.0068	89	9	-64.414
MAN	99.2729	-53.9593	-20.2877	90	9	-65.0515
MAN	98.9219	-54.3593	-20.5696	91	9	-65.689
MAN	98.5698	-54.7581	-20.8523	92	9	-66.3265
MAN	98.2165	-55.1557	-21.136	93	9	-66.9641
MAN	97.862	-55.5522	-21.4207	94	9	-67.6016
MAN	97.5063	-55.9475	-21.7062	95	9	-68.2391
MAN	97.1495	-56.3416	-21.9928	96	9	-68.8767
MAN	96.7915	-56.7346	-22.2802	97	9	-69.5142
MAN	96.4323	-57.1263	-22.5687	98	9	-70.1517
MAN	96.0719	-57.5169	-22.858	99	9	-70.7893
MAN	95.7103	-57.9063	-23.1484	100	9	-71.4268
MAN	126.296	-14.6976	1.41068	0	10	-8.52625
MAN	126.028	-15.1806	1.19564	1	10	-9.16379
MAN	125.76	-15.6629	0.97999	2	10	-9.80132
MAN	125.49	-16.1444	0.763718	3	10	-10.4388
MAN	125.22	-16.6251	0.546822	4	10	-11.0764
MAN	124.949	-17.105	0.3293	5	10	-11.7139
MAN	124.677	-17.5842	0.11115	6	10	-12.3514
MAN	124.405	-18.0626	-0.107631	7	10	-12.989
MAN	124.132	-18.5401	-0.327046	8	10	-13.6265
MAN	123.858	-19.0169	-0.547098	9	10	-14.264
MAN	123.583	-19.4929	-0.76779	10	10	-14.9016
MAN	123.307	-19.9681	-0.989123	11	10	-15.5391
MAN	123.031	-20.4425	-1.2111	12	10	-16.1766
MAN	122.754	-20.9161	-1.43373	13	10	-16.8142
MAN	122.475	-21.3889	-1.65701	14	10	-17.4517
MAN	122.197	-21.8608	-1.88094	15	10	-18.0892
MAN	121.917	-22.332	-2.10552	16	10	-18.7268
MAN	121.636	-22.8023	-2.33077	17	10	-19.3643
MAN	121.355	-23.2718	-2.55668	18	10	-20.0018
MAN	121.073	-23.7405	-2.78326	19	10	-20.6394
MAN	120.79	-24.2083	-3.0105	20	10	-21.2769
MAN	120.506	-24.6754	-3.23841	21	10	-21.9144
MAN	120.221	-25.1415	-3.467	22	10	-22.552
MAN	119.936	-25.6069	-3.69626	23	10	-23.1895
MAN	119.649	-26.0713	-3.92621	24	10	-23.827
MAN	119.362	-26.535	-4.15684	25	10	-24.4645
MAN	119.074	-26.9978	-4.38815	26	10	-25.1021
MAN	118.785	-27.4597	-4.62016	27	10	-25.7396
MAN	118.495	-27.9208	-4.85285	28	10	-26.3771
MAN	118.205	-28.381	-5.08624	29	10	-27.0147
MAN	117.913	-28.8403	-5.32033	30	10	-27.6522
MAN	117.621	-29.2988	-5.55512	31	10	-28.2897
MAN	117.327	-29.7563	-5.79062	32	10	-28.9273
MAN	117.033	-30.213	-6.02683	33	10	-29.5648
MAN	116.738	-30.6689	-6.26374	34	10	-30.2023
MAN	116.442	-31.1238	-6.50137	35	10	-30.8399
MAN	116.145	-31.5778	-6.73972	36	10	-31.4774
MAN	115.848	-32.031	-6.97879	37	10	-32.1149
MAN	115.549	-32.4832	-7.21858	38	10	-32.7525
MAN	115.25	-32.9345	-7.4591	39	10	-33.39
MAN	114.949	-33.385	-7.70035	40	10	-34.0275
MAN	114.648	-33.8345	-7.94234	41	10	-34.6651
MAN	114.345	-34.2831	-8.18506	42	10	-35.3026
MAN	114.042	-34.7307	-8.42853	43	10	-35.9401
MAN	113.738	-35.1775	-8.67273	44	10	-36.5777
MAN	113.433	-35.6233	-8.91769	45	10	-37.2152
MAN	113.127	-36.0682	-9.1634	46	10	-37.8527
MAN	112.82	-36.5121	-9.40986	47	10	-38.4902
MAN	112.512	-36.9551	-9.65708	48	10	-39.1278
MAN	112.203	-37.3972	-9.90506	49	10	-39.7653
MAN	111.894	-37.8383	-10.1538	50	10	-40.4028
MAN	111.583	-38.2785	-10.4033	51	10	-41.0404
MAN	111.271	-38.7177	-10.6536	52	10	-41.6779
MAN	110.958	-39.1559	-10.9047	53	10	-42.3154
MAN	110.645	-39.5931	-11.1565	54	10	-42.953
MAN	110.33	-40.0294	-11.4091	55	10	-43.5905
MAN	110.015	-40.4647	-11.6626	56	10	-44.228
MAN	109.698	-40.899	-11.9168	57	10	-44.8656
MAN	109.38	-41.3324	-12.1718	58	10	-45.5031
MAN	109.062	-41.7647	-12.4275	59	10	-46.1406
MAN	108.742	-42.1961	-12.6841	60	10	-46.7782
MAN	108.422	-42.6264	-12.9415	61	10	-47.4157
MAN	108.1	-43.0557	-13.1998	62	10	-48.0532
MAN	107.778	-43.4841	-13.4588	63	10	-48.6908
MAN	107.454	-43.9114	-13.7186	64	10	-49.3283
MAN	107.129	-44.3377	-13.9793	65	10	-49.9658
MAN	106.804	-44.7629	-14.2408	66	10	-50.6033
MAN	106.477	-45.1871	-14.5031	67	10	-51.2409
MAN	106.149	-45.6103	-14.7662	68	10	-51.8784
MAN	105.821	-46.0325	-15.0302	69	10	-52.5159
MAN	105.491	-46.4536	-15.295	70	10	-53.1535
MAN	105.16	-46.8737	-15.5607	71	10	-53.791
MAN	104.828	-47.2927	-15.8272	72	10	-54.4285
MAN	104.495	-47.7106	-16.0946	73	10	-55.0661
MAN	104.161	-48.1275	-16.3628	74	10	-55.7036
MAN	103.826	-48.5433	-16.6319	75	10	-56.3411
MAN	103.49	-48.9581	-16.9019	76	10	-56.9787
MAN	103.152	-49.3717	-17.1727	77	10	-57.6162
MAN	102.814	-49.7843	-17.4444	78	10	-58.2537
MAN	102.475	-50.1958	-17.717	79	10	-58.8913
MAN	102.134	-50.6061	-17.9904	80	10	-59.5288
MAN	101.792	-51.0154	-18.2647	81	10	-60.1663
MAN	101.45	-51.4236	-18.54	82	10	-60.8039
MAN	101.106	-51.8306	-18.8161	83	10	-61.4414
MAN	100.761	-52.2366	-19.0931	84	10	-62.0789
MAN	100.415	-52.6414	-19.3711	85	10	-62.7165
MAN	100.067	-53.0451	-19.6499	86	10	-63.354
MAN	99.7189	-53.4476	-19.9296	87	10	-63.9915
MAN	99.3693	-53.8491	-20.2103	88	10	-64.629
MAN	99.0187	-54.2493	-20.4919	89	10	-65.2666
MAN	98.6668	-54.6484	-20.7744	90	10	-65.9041
MAN	98.3138	-55.0464	-21.0578	91	10	-66.5416
MAN	97.9597	-55.4432	-21.3422	92	10	-67.1792
MAN	97.6043	-55.8388	-21.6275	93	10	-67.8167
MAN	97.2478	-56.2333	-21.9138	94	10	-68.4542
MAN	96.8901	-56.6265	-22.201	95	10	-69.0918
MAN	96.5312	-57.0186	-22.4892	96	10	-69.7293
MAN	96.1712	-57.4095	-22.7783	97	10	-70.3668
MAN	95.8099	-57.7992	-23.0684	98	10	-71.0044
MAN	95.4474	-58.1877	-23.3594	99	10	-71.6419
MAN	95.0837	-58.575	-23.6515	100	10	-72.2794
MAN	125.834	-15.5302	1.0394	0	11	-9.37888
MAN	125.564	-16.0119	0.823302	1	11	-10.0164
MAN	125.294	-16.4929	0.606578	2	11	-10.6539
MAN	125.024	-16.973	0.389229	3	11	-11.2915
MAN	124.752	-17.4524	0.171252	4	11	-11.929
MAN	124.48	-17.931	-0.0473548	5	11	-12.5665
MAN	124.207	-18.4088	-0.266595	6	11	-13.2041
MAN	123.933	-18.8858	-0.486472	7	11	-13.8416
MAN	123.659	-19.362	-0.706987	8	11	-14.4791
MAN	123.383	-19.8374	-0.928143	9	11	-15.1167
MAN	123.107	-20.312	-1.14994	10	11	-15.7542
MAN	122.83	-20.7858	-1.37239	11	11	-16.3917
MAN	122.552	-21.2588	-1.59549	12	11	-17.0293
MAN	122.273	-21.731	-1.81924	13	11	-17.6668
MAN	121.994	-22.2024	-2.04365	14	11	-18.3043
MAN	121.714	-22.673	-2.26871	15	11	-18.9419
MAN	121.433	-23.1427	-2.49444	16	11	-19.5794
MAN	121.151	-23.6116	-2.72083	17	11	-20.2169
MAN	120.868	-24.0797	-2.94789	18	11	-20.8545
MAN	120.584	-24.5469	-3.17562	19	11	-21.492
MAN	120.3	-25.0133	-3.40402	20	11	-22.1295
MAN	120.014	-25.4789	-3.6331	21	11	-22.767
MAN	119.728	-25.9436	-3.86286	22	11	-23.4046
MAN	119.441	-26.4075	-4.0933	23	11	-24.0421
MAN	119.153	-26.8705	-4.32442	24	11	-24.6796
MAN	118.865	-27.3326	-4.55623	25	11	-25.3172
MAN	118.575	-27.794	-4.78874	26	11	-25.9547
MAN	118.285	-28.2544	-5.02194	27	11	-26.5922
MAN	117.993	-28.714	-5.25584	28	11	-27.2298
MAN	117.701	-29.1727	-5.49043	29	11	-27.8673
MAN	117.408	-29.6305	-5.72574	30	11	-28.5048
MAN	117.114	-30.0874	-5.96175	31	11	-29.1424
MAN	116.82	-30.5435	-6.19847	32	11	-29.7799
MAN	116.524	-30.9987	-6.4359	33	11	-30.4174
MAN	116.227	-31.4529	-6.67405	34	11	-31.055
MAN	115.93	-31.9063	-6.91292	35	11	-31.6925
MAN	115.631	-32.3588	-7.15251	36	11	-32.33
MAN	115.332	-32.8104	-7.39283	37	11	-32.9676
MAN	115.032	-33.2611	-7.63388	38	11	-33.6051
MAN	114.731	-33.7109	-7.87567	39	11	-34.2426
MAN	114.429	-34.1597	-8.11819	40	11	-34.8801
MAN	114.126	-34.6076	-8.36144	41	11	-35.5177
MAN	113.822	-35.0546	-8.60545	42	11	-36.1552
MAN	113.517	-35.5007	-8.8502	43	11	-36.7927
MAN	113.211	-35.9459	-9.0957	44	11	-37.4303
MAN	112.905	-36.3901	-9.34195	45	11	-38.0678
MAN	112.597	-36.8333	-9.58896	46	11	-38.7053
MAN	112.288	-37.2756	-9.83673	47	11	-39.3429
MAN	111.979	-37.717	-10.0853	48	11	-39.9804
MAN	111.668	-38.1574	-10.3346	49	11	-40.6179
MAN	111.357	-38.5969	-10.5846	50	11	-41.2555
MAN	111.045	-39.0354	-10.8355	51	11	-41.893
MAN	110.731	-39.4729	-11.0871	52	11	-42.5305
MAN	110.417	-39.9094	-11.3395	53	11	-43.1681
MAN	110.102	-40.345	-11.5927	54	11	-43.8056
MAN	109.785	-40.7796	-11.8467	55	11	-44.4431
MAN	109.468	-41.2132	-12.1015	56	11	-45.0807
MAN	109.15	-41.6458	-12.3571	57	11	-45.7182
MAN	108.83	-42.0774	-12.6134	58	11	-46.3557
MAN	108.51	-42.5081	-12.8706	59	11	-46.9933
MAN	108.189	-42.9377	-13.1286	60	11	-47.6308
MAN	107.866	-43.3663	-13.3874	61	11	-48.2683
MAN	107.543	-43.7939	-13.647	62	11	-48.9058
MAN	107.219	-44.2204	-13.9075	63	11	-49.5434
MAN	106.893	-44.646	-14.1687	64	11	-50.1809
MAN	106.567	-45.0705	-14.4308	65	11	-50.8184
MAN	106.24	-45.494	-14.6937	66	11	-51.456
MAN	105.911	-45.9164	-14.9575	67	11	-52.0935
MAN	105.582	-46.3378	-15.2221	68	11	-52.731
MAN	105.251	-46.7582	-15.4875	69	11	-53.3686
MAN	104.919	-47.1775	-15.7538	70	11	-54.0061
MAN	104.587	-47.5957	-16.0209	71	11	-54.6436
MAN	104.253	-48.0129	-16.2889	72	11	-55.2812
MAN	103.918	-48.429	-16.5578	73	11	-55.9187
MAN	103.582	-48.844	-16.8275	74	11	-56.5562
MAN	103.245	-49.258	-17.0981	75	11	-57.1938
MAN	102.907	-49.6708	-17.3695	76	11	-57.8313
MAN	102.568	-50.0826	-17.6418	77	11	-58.4688
MAN	102.228	-50.4933	-17.9151	78	11	-59.1064
MAN	101.886	-50.9029	-18.1892	79	11	-59.7439
MAN	101.544	-51.3114	-18.4641	80	11	-60.3814
MAN	101.2	-51.7187	-18.74	81	11	-61.019
MAN	100.856	-52.125	-19.0168	82	11	-61.6565
MAN	100.51	-52.5301	-19.2945	83	11	-62.294
MAN	100.163	-52.9341	-19.5731	84	11	-62.9315
MAN	99.8149	-53.337	-19.8526	85	11	-63.5691
MAN	99.4657	-53.7387	-20.133	86	11	-64.2066
MAN	99.1153	-54.1393	-20.4143	87	11	-64.8441
MAN	98.7638	-54.5387	-20.6966	88	11	-65.4817
MAN	98.4111	-54.937	-20.9797	89	11	-66.1192
MAN	98.0572	-55.3341	-21.2639	90	11	-66.7567
MAN	97.7022	-55.7301	-21.5489	91	11	-67.3943
MAN	97.346	-56.1248	-21.8349	92	11	-68.0318
MAN	96.9887	-56.5184	-22.1219	93	11	-68.6693
MAN	96.6301	-56.9108	-22.4098	94	11	-69.3069
MAN	96.2704	-57.3021	-22.6986	95	11	-69.9444
MAN	95.9095	-57.6921	-22.9885	96	11	-70.5819
MAN	95.5473	-58.0809	-23.2792	97	11	-71.2195
MAN	95.1839	-58.4685	-23.571	98	11	-71.857
MAN	94.8194	-58.8549	-23.8637	99	11	-72.4945
MAN	94.4536	-59.2401	-24.1575	100	11	-73.1321
MAN	125.369	-16.3606	0.666287	0	12	-10.2315
MAN	125.098	-16.841	0.449111	1	12	-10.869
MAN	124.827	-17.3205	0.231307	2	12	-11.5066
MAN	124.555	-17.7993	0.0128735	3	12	-12.1441
MAN	124.282	-18.2774	-0.206192	4	12	-12.7816
MAN	124.009	-18.7546	-0.425894	5	12	-13.4192
MAN	123.734	-19.231	-0.646233	6	12	-14.0567
MAN	123.459	-19.7066	-0.867212	7	12	-14.6942
MAN	123.183	-20.1815	-1.08884	8	12	-15.3318
MAN	122.906	-20.6555	-1.31111	9	12	-15.9693
MAN	122.629	-21.1287	-1.53402	10	12	-16.6068
MAN	122.35	-21.6011	-1.7576	11	12	-17.2444
MAN	122.071	-22.0727	-1.98182	12	12	-17.8819
MAN	121.791	-22.5435	-2.2067	13	12	-18.5194
MAN	121.51	-23.0135	-2.43225	14	12	-19.1569
MAN	121.228	-23.4826	-2.65846	15	12	-19.7945
MAN	120.946	-23.9509	-2.88533	16	12	-20.432
MAN	120.662	-24.4184	-3.11288	17	12	-21.0695
MAN	120.378	-24.885	-3.34109	18	12	-21.7071
MAN	120.093	-25.3508	-3.56998	19	12	-22.3446
MAN	119.807	-25.8158	-3.79955	20	12	-22.9821
MAN	119.52	-26.2799	-4.02981	21	12	-23.6197
MAN	119.233	-26.7431	-4.26074	22	12	-24.2572
MAN	118.944	-27.2055	-4.49237	23	12	-24.8947
MAN	118.655	-27.6671	-4.72468	24	12	-25.5323
MAN	118.365	-28.1278	-4.95769	25	12	-26.1698
MAN	118.074	-28.5876	-5.19139	26	12	-26.8073
MAN	117.782	-29.0465	-5.4258	27	12	-27.4449
MAN	117.489	-29.5046	-5.66091	28	12	-28.0824
MAN	117.195	-29.9618	-5.89672	29	12	-28.7199
MAN	116.901	-30.4181	-6.13324	30	12	-29.3575
MAN	116.605	-30.8735	-6.37048	31	12	-29.995
MAN	116.309	-31.328	-6.60843	32	12	-30.6325
MAN	116.012	-31.7816	-6.8471	33	12	-31.2701
MAN	115.714	-32.2344	-7.0865	34	12	-31.9076
MAN	115.415	-32.6862	-7.32662	35	12	-32.5451
MAN	115.115	-33.1371	-7.56747	36	12	-33.1826
MAN	114.814	-33.5872	-7.80905	37	12	-33.8202
MAN	114.512	-34.0363	-8.05136	38	12	-34.4577
MAN	114.209	-34.4844	-8.29442	39	12	-35.0952
MAN	113.906	-34.9317	-8.53822	40	12	-35.7328
MAN	113.601	-35.378	-8.78276	41	12	-36.3703
MAN	113.296	-35.8234	-9.02806	42	12	-37.0078
MAN	112.989	-36.2679	-9.2741	43	12	-37.6454
MAN	112.682	-36.7114	-9.5209	44	12	-38.2829
MAN	112.374	-37.154	-9.76847	45	12	-38.9204
MAN	112.064	-37.5956	-10.0168	46	12	-39.558
MAN	111.754	-38.0363	-10.2659	47	12	-40.1955
MAN	111.443	-38.476	-10.5157	48	12	-40.833
MAN	111.131	-38.9148	-10.7664	49	12	-41.4706
MAN	110.818	-39.3526	-11.0178	50	12	-42.1081
MAN	110.504	-39.7894	-11.27	51	12	-42.7456
MAN	110.188	-40.2252	-11.523	52	12	-43.3832
MAN	109.872	-40.6601	-11.7767	53	12	-44.0207
MAN	109.555	-41.094	-12.0313	54	12	-44.6582
MAN	109.237	-41.5269	-12.2867	55	12	-45.2958
MAN	108.918	-41.9587	-12.5428	56	12	-45.9333
MAN	108.598	-42.3896	-12.7998	57	12	-46.5708
MAN	108.277	-42.8195	-13.0575	58	12	-47.2083
MAN	107.955	-43.2484	-13.3161	59	12	-47.8459
MAN	107.632	-43.6763	-13.5755	60	12	-48.4834
MAN	107.308	-44.1031	-13.8357	61	12	-49.1209
MAN	106.983	-44.529	-14.0967	62	12	-49.7585
MAN	106.657	-44.9538	-14.3586	63	12	-50.396
MAN	106.33	-45.3775	-14.6213	64	12	-51.0335
MAN	106.002	-45.8003	-14.8848	65	12	-51.6711
MAN	105.672	-46.2219	-15.1492	66	12	-52.3086
MAN	105.342	-46.6426	-15.4144	67	12	-52.9461
MAN	105.011	-47.0622	-15.6804	68	12	-53.5837
MAN	104.678	-47.4807	-15.9473	69	12	-54.2212
MAN	104.345	-47.8982	-16.2151	70	12	-54.8587
MAN	104.01	-48.3146	-16.4837	71	12	-55.4963
MAN	103.675	-48.7299	-16.7532	72	12	-56.1338
MAN	103.338	-49.1442	-17.0235	73	12	-56.7713
MAN	103	-49.5573	-17.2947	74	12	-57.4089
MAN	102.662	-49.9694	-17.5668	75	12	-58.0464
MAN	102.322	-50.3804	-17.8398	76	12	-58.6839
MAN	101.981	-50.7903	-18.1136	77	12	-59.3214
MAN	101.638	-51.199	-18.3884	78	12	-59.959
MAN	101.295	-51.6067	-18.664	79	12	-60.5965
MAN	100.951	-52.0133	-18.9405	80	12	-61.234
MAN	100.605	-52.4187	-19.218	81	12	-61.8716
MAN	100.259	-52.823	-19.4963	82	12	-62.5091
MAN	99.9108	-53.2262	-19.7755	83	12	-63.1466
MAN	99.5619	-53.6282	-20.0557	84	12	-63.7842
MAN	99.2118	-54.0291	-20.3368	85	12	-64.4217
MAN	98.8606	-54.4289	-20.6188	86	12	-65.0592
MAN	98.5083	-54.8275	-20.9017	87	12	-65.6968
MAN	98.1547	-55.2249	-21.1856	88	12	-66.3343
MAN	97.8001	-55.6212	-21.4704	89	12	-66.9718
MAN	97.4442	-56.0163	-21.7561	90	12	-67.6094
MAN	97.0872	-56.4102	-22.0428	91	12	-68.2469
MAN	96.7289	-56.803	-22.3304	92	12	-68.8844
MAN	96.3695	-57.1945	-22.619	93	12	-69.522
MAN	96.0089	-57.5849	-22.9086	94	12	-70.1595
MAN	95.6471	-57.974	-23.1991	95	12	-70.797
MAN	95.2841	-58.362	-23.4906	96	12	-71.4346
MAN	94.9198	-58.7487	-23.7831	97	12	-72.0721
MAN	94.5544	-59.1342	-24.0765	98	12	-72.7096
MAN	94.1877	-59.5185	-24.371	99	12	-73.3471
MAN	93.8198	-59.9016	-24.6664	100	12	-73.9847
MAN	124.902	-17.1886	0.291314	0	13	-11.0841
MAN	124.63	-17.6676	0.0730538	1	13	-11.7217
MAN	124.357	-18.1459	-0.145838	2	13	-12.3592
MAN	124.084	-18.6233	-0.365364	3	13	-12.9967
MAN	123.81	-19.1	-0.585527	4	13	-13.6343
MAN	123.535	-19.5758	-0.80633	5	13	-14.2718
MAN	123.259	-20.0509	-1.02778	6	13	-14.9093
MAN	122.982	-20.5251	-1.24987	7	13	-15.5469
MAN	122.705	-20.9986	-1.47261	8	13	-16.1844
MAN	122.427	-21.4712	-1.696	9	13	-16.8219
MAN	122.148	-21.943	-1.92004	10	13	-17.4594
MAN	121.868	-22.414	-2.14475	11	13	-18.097
MAN	121.587	-22.8842	-2.37011	12	13	-18.7345
MAN	121.306	-23.3536	-2.59613	13	13	-19.372
MAN	121.024	-23.8221	-2.82282	14	13	-20.0096
MAN	120.74	-24.2898	-3.05018	15	13	-20.6471
MAN	120.456	-24.7567	-3.27821	16	13	-21.2846
MAN	120.172	-25.2227	-3.50692	17	13	-21.9222
MAN	119.886	-25.6879	-3.7363	18	13	-22.5597
MAN	119.599	-26.1522	-3.96637	19	13	-23.1972
MAN	119.312	-26.6157	-4.19712	20	13	-23.8348
MAN	119.024	-27.0784	-4.42855	21	13	-24.4723
MAN	118.735	-27.5401	-4.66067	22	13	-25.1098
MAN	118.445	-28.0011	-4.89349	23	13	-25.7474
MAN	118.154	-28.4611	-5.127	24	13	-26.3849
MAN	117.862	-28.9203	-5.36122	25	13	-27.0224
MAN	117.57	-29.3786	-5.59613	26	13	-27.66
MAN	117.276	-29.836	-5.83175	27	13	-28.2975
MAN	116.982	-30.2926	-6.06808	28	13	-28.935
MAN	116.687	-30.7482	-6.30512	29	13	-29.5726
MAN	116.391	-31.203	-6.54287	30	13	-30.2101
MAN	116.094	-31.6569	-6.78135	31	13	-30.8476
MAN	115.796	-32.1099	-7.02054	32	13	-31.4851
MAN	115.497	-32.562	-7.26046	33	13	-32.1227
MAN	115.197	-33.0131	-7.50111	34	13	-32.7602
MAN	114.897	-33.4634	-7.74249	35	13	-33.3977
MAN	114.595	-33.9127	-7.9846	36	13	-34.0353
MAN	114.293	-34.3612	-8.22745	37	13	-34.6728
MAN	113.989	-34.8087	-8.47105	38	13	-35.3103
MAN	113.685	-35.2553	-8.71538	39	13	-35.9479
MAN	113.38	-35.7009	-8.96047	40	13	-36.5854
MAN	113.074	-36.1457	-9.20631	41	13	-37.2229
MAN	112.767	-36.5894	-9.4529	42	13	-37.8605
MAN	112.458	-37.0323	-9.70026	43	13	-38.498
MAN	112.149	-37.4742	-9.94837	44	13	-39.1355
MAN	111.839	-37.9151	-10.1973	45	13	-39.7731
MAN	111.529	-38.3551	-10.4469	46	13	-40.4106
MAN	111.217	-38.7941	-10.6973	47	13	-41.0481
MAN	110.904	-39.2322	-10.9485	48	13	-41.6857
MAN	110.59	-39.6693	-11.2005	49	13	-42.3232
MAN	110.275	-40.1054	-11.4533	50	13	-42.9607
MAN	109.96	-40.5405	-11.7068	51	13	-43.5982
MAN	109.643	-40.9747	-11.9612	52	13	-44.2358
MAN	109.325	-41.4078	-12.2163	53	13	-44.8733
MAN	109.006	-41.84	-12.4722	54	13	-45.5108
MAN	108.687	-42.2711	-12.729	55	13	-46.1484
MAN	108.366	-42.7013	-12.9865	56	13	-46.7859
MAN	108.044	-43.1305	-13.2449	57	13	-47.4234
MAN	107.721	-43.5586	-13.504	58	13	-48.061
MAN	107.397	-43.9858	-13.764	59	13	-48.6985
MAN	107.073	-44.4119	-14.0248	60	13	-49.336
MAN	106.747	-44.8369	-14.2864	61	13	-49.9736
MAN	106.42	-45.261	-14.5489	62	13	-50.6111
MAN	106.092	-45.684	-14.8122	63	13	-51.2486
MAN	105.763	-46.106	-15.0763	64	13	-51.8862
MAN	105.433	-46.5269	-15.3413	65	13	-52.5237
MAN	105.102	-46.9468	-15.6071	66	13	-53.1612
MAN	104.77	-47.3656	-15.8738	67	13	-53.7988
MAN	104.437	-47.7834	-16.1413	68	13	-54.4363
MAN	104.103	-48.2001	-16.4097	69	13	-55.0738
MAN	103.767	-48.6157	-16.6789	70	13	-55.7114
MAN	103.431	-49.0302	-16.949	71	13	-56.3489
MAN	103.093	-49.4437	-17.22	72	13	-56.9864
MAN	102.755	-49.8561	-17.4918	73	13	-57.6239
MAN	102.415	-50.2674	-17.7646	74	13	-58.2615
MAN	102.074	-50.6776	-18.0382	75	13	-58.899
MAN	101.733	-51.0867	-18.3127	76	13	-59.5365
MAN	101.39	-51.4946	-18.5881	77	13	-60.1741
MAN	101.046	-51.9015	-18.8643	78	13	-60.8116
MAN	100.7	-52.3072	-19.1415	79	13	-61.4491
MAN	100.354	-52.7119	-19.4196	80	13	-62.0867
MAN	100.007	-53.1154	-19.6986	81	13	-62.7242
MAN	99.658	-53.5177	-19.9785	82	13	-63.3617
MAN	99.3083	-53.9189	-20.2593	83	13	-63.9993
MAN	98.9574	-54.319	-20.5411	84	13	-64.6368
MAN	98.6054	-54.7179	-20.8237	85	13	-65.2743
MAN	98.2522	-55.1157	-21.1074	86	13	-65.9119
MAN	97.8978	-55.5122	-21.3919	87	13	-66.5494
MAN	97.5423	-55.9077	-21.6774	88	13	-67.1869
MAN	97.1855	-56.3019	-21.9638	89	13	-67.8245
MAN	96.8276	-56.695	-22.2512	90	13	-68.462
MAN	96.4686	-57.0869	-22.5395	91	13	-69.0995
MAN	96.1083	-57.4775	-22.8288	92	13	-69.7371
MAN	95.7468	-57.867	-23.1191	93	13	-70.3746
MAN	95.3841	-58.2553	-23.4103	94	13	-71.0121
MAN	95.0202	-58.6424	-23.7025	95	13	-71.6496
MAN	94.6551	-59.0282	-23.9957	96	13	-72.2872
MAN	94.2887	-59.4129	-24.2898	97	13	-72.9247
MAN	93.9212	-59.7963	-24.585	98	13	-73.5622
MAN	93.5523	-60.1784	-24.8811	99	13	-74.1998
MAN	93.1823	-60.5594	-25.1783	100	13	-74.8373
MAN	124.433	-18.0143	-0.0855311	0	14	-11.9368
MAN	124.159	-18.492	-0.304882	1	14	-12.5743
MAN	123.885	-18.9689	-0.52487	2	14	-13.2118
MAN	123.611	-19.4449	-0.745497	3	14	-13.8494
MAN	123.335	-19.9202	-0.966765	4	14	-14.4869
MAN	123.059	-20.3947	-1.18868	5	14	-15.1244
MAN	122.782	-20.8684	-1.41124	6	14	-15.7619
MAN	122.504	-21.3412	-1.63445	7	14	-16.3995
MAN	122.225	-21.8133	-1.85832	8	14	-17.037
MAN	121.945	-22.2845	-2.08284	9	14	-17.6745
MAN	121.665	-22.7549	-2.30802	10	14	-18.3121
MAN	121.383	-23.2245	-2.53386	11	14	-18.9496
MAN	121.101	-23.6933	-2.76037	12	14	-19.5871
MAN	120.818	-24.1612	-2.98754	13	14	-20.2247
MAN	120.535	-24.6283	-3.21539	14	14	-20.8622
MAN	120.25	-25.0945	-3.44391	15	14	-21.4997
MAN	119.965	-25.56	-3.6731	16	14	-22.1373
MAN	119.678	-26.0245	-3.90298	17	14	-22.7748
MAN	119.391	-26.4883	-4.13354	18	14	-23.4123
MAN	119.103	-26.9511	-4.36479	19	14	-24.0499
MAN	118.814	-27.4131	-4.59672	20	14	-24.6874
MAN	118.525	-27.8743	-4.82934	21	14	-25.3249
MAN	118.234	-28.3346	-5.06267	22	14	-25.9625
MAN	117.943	-28.794	-5.29669	23	14	-26.6
MAN	117.65	-29.2525	-5.53141	24	14	-27.2375
MAN	117.357	-29.7102	-5.76683	25	14	-27.875
MAN	117.063	-30.167	-6.00296	26	14	-28.5126
MAN	116.768	-30.6229	-6.23981	27	14	-29.1501
MAN	116.472	-31.0779	-6.47737	28	14	-29.7876
MAN	116.175	-31.5321	-6.71564	29	14	-30.4252
MAN	115.878	-31.9853	-6.95464	30	14	-31.0627
MAN	115.579	-32.4376	-7.19436	31	14	-31.7002
MAN	115.28	-32.889	-7.4348	32	14	-32.3378
MAN	114.979	-33.3396	-7.67598	33	14	-32.9753
MAN	114.678	-33.7892	-7.91789	34	14	-33.6128
MAN	114.376	-34.2379	-8.16054	35	14	-34.2504
MAN	114.073	-34.6856	-8.40393	36	14	-34.8879
MAN	113.769	-35.1325	-8.64806	37	14	-35.5254
MAN	113.464	-35.5784	-8.89294	38	14	-36.163
MAN	113.158	-36.0234	-9.13857	39	14	-36.8005
MAN	112.851	-36.4674	-9.38496	40	14	-37.438
MAN	112.543	-36.9105	-9.6321	41	14	-38.0756
MAN	112.235	-37.3527	-9.88001	42	14	-38.7131
MAN	111.925	-37.7939	-10.1287	43	14	-39.3506
MAN	111.614	-38.2341	-10.3781	44	14	-39.9882
MAN	111.303	-38.6734	-10.6283	45	14	-40.6257
MAN	110.99	-39.1117	-10.8793	46	14	-41.2632
MAN	110.677	-39.5491	-11.1311	47	14	-41.9007
MAN	110.362	-39.9854	-11.3836	48	14	-42.5383
MAN	110.047	-40.4208	-11.637	49	14	-43.1758
MAN	109.73	-40.8553	-11.8911	50	14	-43.8133
MAN	109.413	-41.2887	-12.146	51	14	-44.4509
MAN	109.094	-41.7211	-12.4017	52	14	-45.0884
MAN	108.775	-42.1526	-12.6582	53	14	-45.7259
MAN	108.454	-42.583	-12.9155	54	14	-46.3635
MAN	108.133	-43.0125	-13.1737	55	14	-47.001
MAN	107.81	-43.4409	-13.4326	56	14	-47.6385
MAN	107.487	-43.8683	-13.6924	57	14	-48.2761
MAN	107.162	-44.2947	-13.953	58	14	-48.9136
MAN	106.837	-44.7201	-14.2144	59	14	-49.5511
MAN	106.51	-45.1444	-14.4766	60	14	-50.1887
MAN	106.182	-45.5677	-14.7396	61	14	-50.8262
MAN	105.854	-45.99	-15.0035	62	14	-51.4637
MAN	105.524	-46.4112	-15.2683	63	14	-52.1013
MAN	105.193	-46.8313	-15.5339	64	14	-52.7388
MAN	104.862	-47.2505	-15.8003	65	14	-53.3763
MAN	104.529	-47.6685	-16.0676	66	14	-54.0139
MAN	104.195	-48.0855	-16.3357	67	14	-54.6514
MAN	103.86	-48.5014	-16.6047	68	14	-55.2889
MAN	103.524	-48.9163	-16.8746	69	14	-55.9264
MAN	103.186	-49.33	-17.1453	70	14	-56.564
MAN	102.848	-49.7427	-17.4169	71	14	-57.2015
MAN	102.509	-50.1543	-17.6894	72	14	-57.839
MAN	102.168	-50.5648	-17.9628	73	14	-58.4766
MAN	101.827	-50.9742	-18.237	74	14	-59.1141
MAN	101.484	-51.3825	-18.5122	75	14	-59.7516
MAN	101.14	-51.7896	-18.7882	76	14	-60.3892
MAN	100.796	-52.1957	-19.0651	77	14	-61.0267
MAN	100.449	-52.6006	-19.343	78	14	-61.6642
MAN	100.102	-53.0044	-19.6217	79	14	-62.3018
MAN	99.7541	-53.4071	-19.9014	80	14	-62.9393
MAN	99.4047	-53.8086	-20.1819	81	14	-63.5768
MAN	99.0541	-54.209	-20.4634	82	14	-64.2144
MAN	98.7024	-54.6082	-20.7459	83	14	-64.8519
MAN	98.3495	-55.0063	-21.0292	84	14	-65.4894
MAN	97.9954	-55.4032	-21.3135	85	14	-66.127
MAN	97.6402	-55.799	-21.5987	86	14	-66.7645
MAN	97.2838	-56.1935	-21.8849	87	14	-67.402
MAN	96.9263	-56.5869	-22.172	88	14	-68.0395
MAN	96.5675	-56.9791	-22.4601	89	14	-68.6771
MAN	96.2076	-57.3701	-22.7491	90	14	-69.3146
MAN	95.8464	-57.76	-23.0391	91	14	-69.9521
MAN	95.484	-58.1486	-23.33	92	14	-70.5897
MAN	95.1205	-58.536	-23.622	93	14	-71.2272
MAN	94.7557	-58.9222	-23.9149	94	14	-71.8647
MAN	94.3897	-59.3071	-24.2088	95	14	-72.5023
MAN	94.0224	-59.6909	-24.5036	96	14	-73.1398
MAN	93.654	-60.0734	-24.7995	97	14	-73.7773
MAN	93.2843	-60.4546	-25.0964	98	14	-74.4149
MAN	92.9133	-60.8347	-25.3943	99	14	-75.0524
MAN	92.5411	-61.2134	-25.6931	100	14	-75.6899
MAN	123.961	-18.8377	-0.464261	0	15	-12.7894
MAN	123.686	-19.314	-0.684712	1	15	-13.4269
MAN	123.411	-19.7895	-0.905803	2	15	-14.0644
MAN	123.135	-20.2642	-1.12754	3	15	-14.702
MAN	122.858	-20.7381	-1.34992	4	15	-15.3395
MAN	122.58	-21.2112	-1.57295	5	15	-15.977
MAN	122.302	-21.6834	-1.79664	6	15	-16.6146
MAN	122.022	-22.1549	-2.02098	7	15	-17.2521
MAN	121.742	-22.6255	-2.24598	8	15	-17.8896
MAN	121.461	-23.0953	-2.47164	9	15	-18.5272
MAN	121.179	-23.5643	-2.69796	10	15	-19.1647
MAN	120.896	-24.0325	-2.92495	11	15	-19.8022
MAN	120.613	-24.4998	-3.15261	12	15	-20.4398
MAN	120.328	-24.9663	-3.38095	13	15	-21.0773
MAN	120.043	-25.4319	-3.60996	14	15	-21.7148
MAN	119.757	-25.8968	-3.83965	15	15	-22.3524
MAN	119.47	-26.3607	-4.07002	16	15	-22.9899
MAN	119.183	-26.8238	-4.30107	17	15	-23.6274
MAN	118.894	-27.2861	-4.53282	18	15	-24.265
MAN	118.604	-27.7475	-4.76525	19	15	-24.9025
MAN	118.314	-28.208	-4.99838	20	15	-25.54
MAN	118.023	-28.6676	-5.23221	21	15	-26.1775
MAN	117.731	-29.1264	-5.46674	22	15	-26.8151
MAN	117.438	-29.5843	-5.70197	23	15	-27.4526
MAN	117.144	-30.0414	-5.9379	24	15	-28.0901
MAN	116.849	-30.4975	-6.17455	25	15	-28.7277
MAN	116.554	-30.9528	-6.41191	26	15	-29.3652
MAN	116.257	-31.4072	-6.64999	27	15	-30.0027
MAN	115.96	-31.8606	-6.88879	28	15	-30.6403
MAN	115.662	-32.3132	-7.12831	29	15	-31.2778
MAN	115.362	-32.7649	-7.36856	30	15	-31.9153
MAN	115.062	-33.2157	-7.60953	31	15	-32.5529
MAN	114.761	-33.6655	-7.85124	32	15	-33.1904
MAN	114.459	-34.1145	-8.09369	33	15	-33.8279
MAN	114.156	-34.5625	-8.33687	34	15	-34.4655
MAN	113.853	-35.0096	-8.5808	35	15	-35.103
MAN	113.548	-35.4557	-8.82547	36	15	-35.7405
MAN	113.242	-35.901	-9.0709	37	15	-36.3781
MAN	112.936	-36.3453	-9.31707	38	15	-37.0156
MAN	112.628	-36.7886	-9.56401	39	15	-37.6531
MAN	112.32	-37.2311	-9.8117	40	15	-38.2907
MAN	112.01	-37.6725	-10.0602	41	15	-38.9282
MAN	111.7	-38.113	-10.3094	42	15	-39.5657
MAN	111.389	-38.5526	-10.5594	43	15	-40.2032
MAN	111.076	-38.9912	-10.8102	44	15	-40.8408
MAN	110.763	-39.4288	-11.0617	45	15	-41.4783
MAN	110.449	-39.8654	-11.314	46	15	-42.1158
MAN	110.133	-40.3011	-11.5672	47	15	-42.7534
MAN	109.817	-40.7358	-11.8211	48	15	-43.3909
MAN	109.5	-41.1695	-12.0758	49	15	-44.0284
MAN	109.182	-41.6022	-12.3312	50	15	-44.666
MAN	108.863	-42.0339	-12.5875	51	15	-45.3035
MAN	108.542	-42.4647	-12.8446	52	15	-45.941
MAN	108.221	-42.8944	-13.1025	53	15	-46.5786
MAN	107.899	-43.3231	-13.3613	54	15	-47.2161
MAN	107.576	-43.7508	-13.6208	55	15	-47.8536
MAN	107.252	-44.1774	-13.8812	56	15	-48.4912
MAN	106.926	-44.6031	-14.1423	57	15	-49.1287
MAN	106.6	-45.0277	-14.4043	58	15	-49.7662
MAN	106.273	-45.4513	-14.6672	59	15	-50.4038
MAN	105.944	-45.8738	-14.9308	60	15	-51.0413
MAN	105.615	-46.2954	-15.1953	61	15	-51.6788
MAN	105.284	-46.7158	-15.4607	62	15	-52.3163
MAN	104.953	-47.1352	-15.7269	63	15	-52.9539
MAN	104.62	-47.5536	-15.9939	64	15	-53.5914
MAN	104.287	-47.9708	-16.2618	65	15	-54.2289
MAN	103.952	-48.3871	-16.5306	66	15	-54.8665
MAN	103.616	-48.8022	-16.8002	67	15	-55.504
MAN	103.279	-49.2163	-17.0707	68	15	-56.1415
MAN	102.941	-49.6292	-17.3421	69	15	-56.7791
MAN	102.602	-50.0411	-17.6143	70	15	-57.4166
MAN	102.262	-50.4519	-17.8875	71	15	-58.0541
MAN	101.921	-50.8616	-18.1615	72	15	-58.6917
MAN	101.579	-51.2702	-18.4364	73	15	-59.3292
MAN	101.235	-51.6777	-18.7121	74	15	-59.9667
MAN	100.891	-52.084	-18.9888	75	15	-60.6043
MAN	100.545	-52.4893	-19.2664	76	15	-61.2418
MAN	100.198	-52.8934	-19.5449	77	15	-61.8793
MAN	99.85	-53.2964	-19.8243	78	15	-62.5169
MAN	99.5009	-53.6982	-20.1046	79	15	-63.1544
MAN	99.1507	-54.0989	-20.3859	80	15	-63.7919
MAN	98.7993	-54.4985	-20.668	81	15	-64.4295
MAN	98.4467	-54.8969	-20.9511	82	15	-65.067
MAN	98.093	-55.2941	-21.2352	83	15	-65.7045
MAN	97.7381	-55.6902	-21.5201	84	15	-66.342
MAN	97.382	-56.0851	-21.806	85	15	-66.9796
MAN	97.0248	-56.4788	-22.0929	86	15	-67.6171
MAN	96.6664	-56.8713	-22.3807	87	15	-68.2546
MAN	96.3067	-57.2626	-22.6695	88	15	-68.8922
MAN	95.9459	-57.6528	-22.9592	89	15	-69.5297
MAN	95.5839	-58.0417	-23.2499	90	15	-70.1672
MAN	95.2207	-58.4295	-23.5415	91	15	-70.8048
MAN	94.8562	-58.816	-23.8342	92	15	-71.4423
MAN	94.4905	-59.2013	-24.1278	93	15	-72.0798
MAN	94.1236	-59.5854	-24.4224	94	15	-72.7174
MAN	93.7555	-59.9682	-24.718	95	15	-73.3549
MAN	93.3861	-60.3498	-25.0146	96	15	-73.9924
MAN	93.0155	-60.7302	-25.3122	97	15	-74.63
MAN	92.6436	-61.1093	-25.6108	98	15	-75.2675
MAN	92.2705	-61.4872	-25.9104	99	15	-75.905
MAN	91.8961	-61.8638	-26.211	100	15	-76.5426
MAN	123.487	-19.6587	-0.84489	0	16	-13.642
MAN	123.211	-20.1336	-1.06645	1	16	-14.2795
MAN	122.934	-20.6077	-1.28865	2	16	-14.9171
MAN	122.657	-21.081	-1.51151	3	16	-15.5546
MAN	122.378	-21.5535	-1.73501	4	16	-16.1921
MAN	122.099	-22.0252	-1.95917	5	16	-16.8297
MAN	121.819	-22.4961	-2.18399	6	16	-17.4672
MAN	121.538	-22.9661	-2.40947	7	16	-18.1047
MAN	121.257	-23.4353	-2.63561	8	16	-18.7423
MAN	120.974	-23.9037	-2.86241	9	16	-19.3798
MAN	120.691	-24.3713	-3.08989	10	16	-20.0173
MAN	120.407	-24.838	-3.31804	11	16	-20.6549
MAN	120.122	-25.3039	-3.54686	12	16	-21.2924
MAN	119.836	-25.7689	-3.77636	13	16	-21.9299
MAN	119.549	-26.2331	-4.00655	14	16	-22.5675
MAN	119.262	-26.6964	-4.23741	15	16	-23.205
MAN	118.973	-27.1589	-4.46897	16	16	-23.8425
MAN	118.684	-27.6206	-4.70121	17	16	-24.48
MAN	118.394	-28.0813	-4.93415	18	16	-25.1176
MAN	118.103	-28.5412	-5.16778	19	16	-25.7551
MAN	117.811	-29.0002	-5.40212	20	16	-26.3926
MAN	117.519	-29.4584	-5.63716	21	16	-27.0302
MAN	117.225	-29.9157	-5.8729	22	16	-27.6677
MAN	116.931	-30.3721	-6.10935	23	16	-28.3052
MAN	116.635	-30.8276	-6.34652	24	16	-28.9428
MAN	116.339	-31.2822	-6.5844	25	16	-29.5803
MAN	116.042	-31.7359	-6.82299	26	16	-30.2178
MAN	115.744	-32.1887	-7.06232	27	16	-30.8554
MAN	115.445	-32.6407	-7.30236	28	16	-31.4929
MAN	115.145	-33.0917	-7.54314	29	16	-32.1304
MAN	114.844	-33.5418	-7.78464	30	16	-32.768
MAN	114.542	-33.991	-8.02689	31	16	-33.4055
MAN	114.24	-34.4393	-8.26987	32	16	-34.043
MAN	113.936	-34.8866	-8.51359	33	16	-34.6806
MAN	113.632	-35.333	-8.75806	34	16	-35.3181
MAN	113.326	-35.7785	-9.00328	35	16	-35.9556
MAN	113.02	-36.2231	-9.24925	36	16	-36.5931
MAN	112.713	-36.6667	-9.49597	37	16	-37.2307
MAN	112.405	-37.1094	-9.74346	38	16	-37.8682
MAN	112.095	-37.5511	-9.9917	39	16	-38.5057
MAN	111.785	-37.9919	-10.2407	40	16	-39.1433
MAN	111.474	-38.4317	-10.4905	41	16	-39.7808
MAN	111.162	-38.8706	-10.7411	42	16	-40.4183
MAN	110.849	-39.3084	-10.9924	43	16	-41.0559
MAN	110.535	-39.7454	-11.2445	44	16	-41.6934
MAN	110.22	-40.1813	-11.4974	45	16	-42.3309
MAN	109.904	-40.6163	-11.7511	46	16	-42.9685
MAN	109.587	-41.0502	-12.0056	47	16	-43.606
MAN	109.27	-41.4832	-12.2609	48	16	-44.2435
MAN	108.951	-41.9152	-12.5169	49	16	-44.8811
MAN	108.631	-42.3462	-12.7738	50	16	-45.5186
MAN	108.31	-42.7762	-13.0315	51	16	-46.1561
MAN	107.988	-43.2052	-13.29	52	16	-46.7937
MAN	107.665	-43.6332	-13.5493	53	16	-47.4312
MAN	107.341	-44.0601	-13.8094	54	16	-48.0687
MAN	107.016	-44.486	-14.0704	55	16	-48.7063
MAN	106.69	-44.911	-14.3321	56	16	-49.3438
MAN	106.363	-45.3348	-14.5947	57	16	-49.9813
MAN	106.035	-45.7577	-14.8582	58	16	-50.6188
MAN	105.706	-46.1795	-15.1225	59	16	-51.2564
MAN	105.376	-46.6002	-15.3876	60	16	-51.8939
MAN	105.044	-47.0199	-15.6535	61	16	-52.5314
MAN	104.712	-47.4385	-15.9204	62	16	-53.169
MAN	104.379	-47.8561	-16.188	63	16	-53.8065
MAN	104.044	-48.2726	-16.4566	64	16	-54.444
MAN	103.709	-48.6881	-16.7259	65	16	-55.0816
MAN	103.372	-49.1024	-16.9962	66	16	-55.7191
MAN	103.035	-49.5157	-17.2673	67	16	-56.3566
MAN	102.696	-49.9279	-17.5393	68	16	-56.9942
MAN	102.356	-50.339	-17.8122	69	16	-57.6317
MAN	102.015	-50.749	-18.086	70	16	-58.2692
MAN	101.673	-51.1579	-18.3606	71	16	-58.9068
MAN	101.33	-51.5656	-18.6362	72	16	-59.5443
MAN	100.985	-51.9723	-18.9126	73	16	-60.1818
MAN	100.64	-52.3779	-19.1899	74	16	-60.8194
MAN	100.294	-52.7823	-19.4682	75	16	-61.4569
MAN	99.9459	-53.1856	-19.7473	76	16	-62.0944
MAN	99.5971	-53.5877	-20.0274	77	16	-62.732
MAN	99.2472	-53.9887	-20.3084	78	16	-63.3695
MAN	98.8961	-54.3886	-20.5903	79	16	-64.007
MAN	98.5439	-54.7873	-20.8731	80	16	-64.6445
MAN	98.1905	-55.1849	-21.1569	81	16	-65.2821
MAN	97.8359	-55.5813	-21.4416	82	16	-65.9196
MAN	97.4801	-55.9765	-21.7272	83	16	-66.5571
MAN	97.1232	-56.3705	-22.0138	84	16	-67.1947
MAN	96.7651	-56.7634	-22.3014	85	16	-67.8322
MAN	96.4058	-57.1551	-22.5899	86	16	-68.4697
MAN	96.0453	-57.5455	-22.8793	87	16	-69.1073
MAN	95.6837	-57.9348	-23.1698	88	16	-69.7448
MAN	95.3208	-58.3229	-23.4612	89	16	-70.3823
MAN	94.9566	-58.7097	-23.7535	90	16	-71.0199
MAN	94.5913	-59.0954	-24.0469	91	16	-71.6574
MAN	94.2247	-59.4798	-24.3412	92	16	-72.2949
MAN	93.857	-59.863	-24.6365	93	16	-72.9325
MAN	93.4879	-60.2449	-24.9329	94	16	-73.57
MAN	93.1176	-60.6256	-25.2302	95	16	-74.2075
MAN	92.7461	-61.0051	-25.5285	96	16	-74.8451
MAN	92.3733	-61.3833	-25.8278	97	16	-75.4826
MAN	91.9993	-61.7602	-26.1282	98	16	-76.1201
MAN	91.624	-62.1359	-26.4295	99	16	-76.7576
MAN	91.2474	-62.5103	-26.7319	100	16	-77.3952
MAN	123.01	-20.4773	-1.22743	0	17	-14.4946
MAN	122.733	-20.9509	-1.45011	1	17	-15.1322
MAN	122.455	-21.4236	-1.67343	2	17	-15.7697
MAN	122.176	-21.8955	-1.89741	3	17	-16.4072
MAN	121.896	-22.3666	-2.12205	4	17	-17.0448
MAN	121.616	-22.8368	-2.34734	5	17	-17.6823
MAN	121.334	-23.3063	-2.5733	6	17	-18.3198
MAN	121.052	-23.7749	-2.79992	7	17	-18.9574
MAN	120.769	-24.2427	-3.02722	8	17	-19.5949
MAN	120.485	-24.7096	-3.25518	9	17	-20.2324
MAN	120.2	-25.1757	-3.48382	10	17	-20.8699
MAN	119.915	-25.641	-3.71313	11	17	-21.5075
MAN	119.628	-26.1054	-3.94313	12	17	-22.145
MAN	119.341	-26.569	-4.17381	13	17	-22.7825
MAN	119.053	-27.0317	-4.40517	14	17	-23.4201
MAN	118.764	-27.4936	-4.63722	15	17	-24.0576
MAN	118.474	-27.9546	-4.86997	16	17	-24.6951
MAN	118.183	-28.4147	-5.10341	17	17	-25.3327
MAN	117.892	-28.874	-5.33756	18	17	-25.9702
MAN	117.599	-29.3324	-5.5724	19	17	-26.6077
MAN	117.306	-29.7899	-5.80795	20	17	-27.2453
MAN	117.012	-30.2465	-6.0442	21	17	-27.8828
MAN	116.717	-30.7023	-6.28117	22	17	-28.5203
MAN	116.421	-31.1572	-6.51885	23	17	-29.1579
MAN	116.124	-31.6111	-6.75726	24	17	-29.7954
MAN	115.826	-32.0642	-6.99638	25	17	-30.4329
MAN	115.527	-32.5164	-7.23622	26	17	-31.0705
MAN	115.228	-32.9677	-7.4768	27	17	-31.708
MAN	114.927	-33.418	-7.7181	28	17	-32.3455
MAN	114.626	-33.8675	-7.96014	29	17	-32.9831
MAN	114.323	-34.316	-8.20292	30	17	-33.6206
MAN	114.02	-34.7636	-8.44644	31	17	-34.2581
MAN	113.716	-35.2103	-8.6907	32	17	-34.8956
MAN	113.411	-35.656	-8.93571	33	17	-35.5332
MAN	113.105	-36.1008	-9.18147	34	17	-36.1707
MAN	112.798	-36.5447	-9.42799	35	17	-36.8082
MAN	112.49	-36.9877	-9.67527	36	17	-37.4458
MAN	112.181	-37.4296	-9.92331	37	17	-38.0833
MAN	111.871	-37.8707	-10.1721	38	17	-38.7208
MAN	111.56	-38.3108	-10.4217	39	17	-39.3584
MAN	111.248	-38.7499	-10.672	40	17	-39.9959
MAN	110.935	-39.188	-10.9231	41	17	-40.6334
MAN	110.622	-39.6252	-11.175	42	17	-41.271
MAN	110.307	-40.0614	-11.4277	43	17	-41.9085
MAN	109.991	-40.4967	-11.6812	44	17	-42.546
MAN	109.675	-40.9309	-11.9355	45	17	-43.1836
MAN	109.357	-41.3642	-12.1905	46	17	-43.8211
MAN	109.038	-41.7964	-12.4464	47	17	-44.4586
MAN	108.719	-42.2277	-12.703	48	17	-45.0962
MAN	108.398	-42.658	-12.9605	49	17	-45.7337
MAN	108.077	-43.0872	-13.2188	50	17	-46.3712
MAN	107.754	-43.5155	-13.4778	51	17	-47.0088
MAN	107.43	-43.9427	-13.7377	52	17	-47.6463
MAN	107.106	-44.3689	-13.9985	53	17	-48.2838
MAN	106.78	-44.7941	-14.26	54	17	-48.9213
MAN	106.453	-45.2183	-14.5224	55	17	-49.5589
MAN	106.125	-45.6414	-14.7856	56	17	-50.1964
MAN	105.796	-46.0635	-15.0496	57	17	-50.8339
MAN	105.466	-46.4845	-15.3145	58	17	-51.4715
MAN	105.136	-46.9045	-15.5803	59	17	-52.109
MAN	104.804	-47.3234	-15.8468	60	17	-52.7465
MAN	104.47	-47.7413	-16.1143	61	17	-53.3841
MAN	104.136	-48.1581	-16.3826	62	17	-54.0216
MAN	103.801	-48.5738	-16.6517	63	17	-54.6591
MAN	103.465	-48.9885	-16.9217	64	17	-55.2967
MAN	103.128	-49.4021	-17.1926	65	17	-55.9342
MAN	102.789	-49.8145	-17.4644	66	17	-56.5717
MAN	102.45	-50.2259	-17.737	67	17	-57.2093
MAN	102.109	-50.6362	-18.0105	68	17	-57.8468
MAN	101.767	-51.0454	-18.2849	69	17	-58.4843
MAN	101.424	-51.4535	-18.5602	70	17	-59.1219
MAN	101.08	-51.8605	-18.8364	71	17	-59.7594
MAN	100.735	-52.2664	-19.1135	72	17	-60.3969
MAN	100.389	-52.6711	-19.3915	73	17	-61.0344
MAN	100.042	-53.0747	-19.6704	74	17	-61.672
MAN	99.6932	-53.4772	-19.9502	75	17	-62.3095
MAN	99.3436	-53.8785	-20.231	76	17	-62.947
MAN	98.9928	-54.2787	-20.5126	77	17	-63.5846
MAN	98.6409	-54.6777	-20.7952	78	17	-64.2221
MAN	98.2878	-55.0756	-21.0787	79	17	-64.8596
MAN	97.9336	-55.4723	-21.3631	80	17	-65.4972
MAN	97.5782	-55.8678	-21.6485	81	17	-66.1347
MAN	97.2216	-56.2622	-21.9349	82	17	-66.7722
MAN	96.8638	-56.6554	-22.2221	83	17	-67.4098
MAN	96.5048	-57.0474	-22.5104	84	17	-68.0473
MAN	96.1447	-57.4382	-22.7996	85	17	-68.6848
MAN	95.7833	-57.8278	-23.0897	86	17	-69.3224
MAN	95.4207	-58.2162	-23.3809	87	17	-69.9599
MAN	95.057	-58.6034	-23.673	88	17	-70.5974
MAN	94.692	-58.9894	-23.966	89	17	-71.235
MAN	94.3258	-59.3741	-24.2601	90	17	-71.8725
MAN	93.9583	-59.7576	-24.5552	91	17	-72.51
MAN	93.5896	-60.1399	-24.8512	92	17	-73.1476
MAN	93.2197	-60.521	-25.1482	93	17	-73.7851
MAN	92.8485	-60.9008	-25.4463	94	17	-74.4226
MAN	92.4761	-61.2793	-25.7453	95	17	-75.0601
MAN	92.1024	-61.6566	-26.0454	96	17	-75.6977
MAN	91.7274	-62.0326	-26.3465	97	17	-76.3352
MAN	91.3511	-62.4074	-26.6486	98	17	-76.9727
MAN	90.9736	-62.7808	-26.9517	99	17	-77.6103
MAN	90.5948	-63.153	-27.2559	100	17	-78.2478
MAN	122.532	-21.2935	-1.6119	0	18	-15.3473
MAN	122.253	-21.7657	-1.8357	1	18	-15.9848
MAN	121.973	-22.237	-2.06016	2	18	-16.6223
MAN	121.693	-22.7075	-2.28527	3	18	-17.2599
MAN	121.412	-23.1772	-2.51105	4	18	-17.8974
MAN	121.13	-23.646	-2.73749	5	18	-18.5349
MAN	120.847	-24.114	-2.96459	6	18	-19.1724
MAN	120.563	-24.5812	-3.19237	7	18	-19.81
MAN	120.279	-25.0475	-3.42082	8	18	-20.4475
MAN	119.993	-25.513	-3.64995	9	18	-21.085
MAN	119.707	-25.9777	-3.87976	10	18	-21.7226
MAN	119.42	-26.4415	-4.11025	11	18	-22.3601
MAN	119.132	-26.9045	-4.34143	12	18	-22.9976
MAN	118.844	-27.3666	-4.57329	13	18	-23.6352
MAN	118.554	-27.8278	-4.80585	14	18	-24.2727
MAN	118.263	-28.2882	-5.0391	15	18	-24.9102
MAN	117.972	-28.7477	-5.27305	16	18	-25.5478
MAN	117.68	-29.2063	-5.50769	17	18	-26.1853
MAN	117.387	-29.6641	-5.74305	18	18	-26.8228
MAN	117.093	-30.121	-5.97911	19	18	-27.4604
MAN	116.798	-30.577	-6.21588	20	18	-28.0979
MAN	116.502	-31.0321	-6.45337	21	18	-28.7354
MAN	116.205	-31.4863	-6.69157	22	18	-29.373
MAN	115.908	-31.9396	-6.93049	23	18	-30.0105
MAN	115.609	-32.392	-7.17014	24	18	-30.648
MAN	115.31	-32.8435	-7.41051	25	18	-31.2856
MAN	115.01	-33.2942	-7.65162	26	18	-31.9231
MAN	114.709	-33.7439	-7.89345	27	18	-32.5606
MAN	114.407	-34.1926	-8.13603	28	18	-33.1981
MAN	114.104	-34.6405	-8.37934	29	18	-33.8357
MAN	113.8	-35.0874	-8.6234	30	18	-34.4732
MAN	113.495	-35.5334	-8.86821	31	18	-35.1107
MAN	113.189	-35.9785	-9.11376	32	18	-35.7483
MAN	112.882	-36.4226	-9.36007	33	18	-36.3858
MAN	112.574	-36.8658	-9.60714	34	18	-37.0233
MAN	112.266	-37.3081	-9.85496	35	18	-37.6609
MAN	111.956	-37.7494	-10.1036	36	18	-38.2984
MAN	111.646	-38.1897	-10.3529	37	18	-38.9359
MAN	111.334	-38.6291	-10.603	38	18	-39.5735
MAN	111.022	-39.0675	-10.854	39	18	-40.211
MAN	110.708	-39.505	-11.1056	40	18	-40.8485
MAN	110.394	-39.9415	-11.3581	41	18	-41.4861
MAN	110.078	-40.377	-11.6114	42	18	-42.1236
MAN	109.762	-40.8115	-11.8654	43	18	-42.7611
MAN	109.445	-41.245	-12.1202	44	18	-43.3987
MAN	109.126	-41.6776	-12.3759	45	18	-44.0362
MAN	108.807	-42.1091	-12.6323	46	18	-44.6737
MAN	108.487	-42.5396	-12.8895	47	18	-45.3112
MAN	108.165	-42.9692	-13.1476	48	18	-45.9488
MAN	107.843	-43.3977	-13.4065	49	18	-46.5863
MAN	107.519	-43.8252	-13.6661	50	18	-47.2238
MAN	107.195	-44.2517	-13.9266	51	18	-47.8614
MAN	106.87	-44.6772	-14.1879	52	18	-48.4989
MAN	106.543	-45.1016	-14.4501	53	18	-49.1364
MAN	106.216	-45.525	-14.7131	54	18	-49.774
MAN	105.887	-45.9474	-14.9769	55	18	-50.4115
MAN	105.557	-46.3687	-15.2415	56	18	-51.049
MAN	105.227	-46.789	-15.507	57	18	-51.6866
MAN	104.895	-47.2082	-15.7734	58	18	-52.3241
MAN	104.562	-47.6264	-16.0406	59	18	-52.9616
MAN	104.228	-48.0435	-16.3086	60	18	-53.5992
MAN	103.894	-48.4595	-16.5775	61	18	-54.2367
MAN	103.558	-48.8745	-16.8473	62	18	-54.8742
MAN	103.22	-49.2883	-17.118	63	18	-55.5118
MAN	102.882	-49.7011	-17.3895	64	18	-56.1493
MAN	102.543	-50.1128	-17.6619	65	18	-56.7868
MAN	102.203	-50.5234	-17.9352	66	18	-57.4244
MAN	101.861	-50.9329	-18.2093	67	18	-58.0619
MAN	101.519	-51.3413	-18.4844	68	18	-58.6994
MAN	101.175	-51.7486	-18.7603	69	18	-59.3369
MAN	100.83	-52.1548	-19.0372	70	18	-59.9745
MAN	100.484	-52.5598	-19.3149	71	18	-60.612
MAN	100.137	-52.9637	-19.5936	72	18	-61.2495
MAN	99.7893	-53.3665	-19.8731	73	18	-61.8871
MAN	99.44	-53.7682	-20.1536	74	18	-62.5246
MAN	99.0895	-54.1687	-20.435	75	18	-63.1621
MAN	98.7379	-54.568	-20.7173	76	18	-63.7997
MAN	98.3851	-54.9662	-21.0006	77	18	-64.4372
MAN	98.0312	-55.3632	-21.2848	78	18	-65.0747
MAN	97.6761	-55.7591	-21.5699	79	18	-65.7123
MAN	97.3198	-56.1538	-21.856	80	18	-66.3498
MAN	96.9624	-56.5473	-22.143	81	18	-66.9873
MAN	96.6037	-56.9396	-22.431	82	18	-67.6249
MAN	96.2439	-57.3308	-22.7199	83	18	-68.2624
MAN	95.8829	-57.7207	-23.0098	84	18	-68.8999
MAN	95.5207	-58.1094	-23.3006	85	18	-69.5375
MAN	95.1572	-58.497	-23.5925	86	18	-70.175
MAN	94.7925	-58.8833	-23.8853	87	18	-70.8125
MAN	94.4267	-59.2684	-24.1791	88	18	-71.4501
MAN	94.0596	-59.6522	-24.4739	89	18	-72.0876
MAN	93.6912	-60.0348	-24.7696	90	18	-72.7251
MAN	93.3216	-60.4162	-25.0664	91	18	-73.3626
MAN	92.9508	-60.7964	-25.3642	92	18	-74.0002
MAN	92.5787	-61.1753	-25.6629	93	18	-74.6377
MAN	92.2053	-61.5529	-25.9627	94	18	-75.2752
MAN	91.8307	-61.9293	-26.2635	95	18	-75.9128
MAN	91.4548	-62.3044	-26.5654	96	18	-76.5503
MAN	91.0776	-62.6782	-26.8682	97	18	-77.1878
MAN	90.6992	-63.0507	-27.1721	98	18	-77.8254
MAN	90.3194	-63.422	-27.477	99	18	-78.4629
MAN	89.9384	-63.7919	-27.783	100	18	-79.1004
MAN	122.05	-22.1074	-1.99832	0	19	-16.1999
MAN	121.77	-22.5781	-2.22325	1	19	-16.8374
MAN	121.489	-23.048	-2.44884	2	19	-17.4749
MAN	121.208	-23.517	-2.6751	3	19	-18.1125
MAN	120.925	-23.9853	-2.90202	4	19	-18.75
MAN	120.641	-24.4527	-3.12962	5	19	-19.3875
MAN	120.357	-24.9193	-3.35788	6	19	-20.0251
MAN	120.072	-25.385	-3.58682	7	19	-20.6626
MAN	119.786	-25.8499	-3.81644	8	19	-21.3001
MAN	119.499	-26.3139	-4.04675	9	19	-21.9377
MAN	119.212	-26.7771	-4.27773	10	19	-22.5752
MAN	118.923	-27.2395	-4.50941	11	19	-23.2127
MAN	118.634	-27.7009	-4.74177	12	19	-23.8503
MAN	118.343	-28.1616	-4.97483	13	19	-24.4878
MAN	118.052	-28.6213	-5.20859	14	19	-25.1253
MAN	117.76	-29.0802	-5.44304	15	19	-25.7629
MAN	117.467	-29.5382	-5.6782	16	19	-26.4004
MAN	117.174	-29.9953	-5.91407	17	19	-27.0379
MAN	116.879	-30.4515	-6.15065	18	19	-27.6755
MAN	116.584	-30.9069	-6.38794	19	19	-28.313
MAN	116.287	-31.3614	-6.62594	20	19	-28.9505
MAN	115.99	-31.8149	-6.86467	21	19	-29.588
MAN	115.692	-32.2676	-7.10411	22	19	-30.2256
MAN	115.393	-32.7194	-7.34429	23	19	-30.8631
MAN	115.093	-33.1702	-7.58519	24	19	-31.5006
MAN	114.792	-33.6202	-7.82682	25	19	-32.1382
MAN	114.49	-34.0692	-8.06919	26	19	-32.7757
MAN	114.187	-34.5173	-8.3123	27	19	-33.4132
MAN	113.883	-34.9645	-8.55616	28	19	-34.0508
MAN	113.579	-35.4108	-8.80076	29	19	-34.6883
MAN	113.273	-35.8561	-9.0461	30	19	-35.3258
MAN	112.967	-36.3005	-9.29221	31	19	-35.9634
MAN	112.659	-36.744	-9.53906	32	19	-36.6009
MAN	112.351	-37.1865	-9.78668	33	19	-37.2384
MAN	112.041	-37.628	-10.0351	34	19	-37.876
MAN	111.731	-38.0686	-10.2842	35	19	-38.5135
MAN	111.42	-38.5083	-10.5341	36	19	-39.151
MAN	111.108	-38.947	-10.7848	37	19	-39.7886
MAN	110.795	-39.3847	-11.0363	38	19	-40.4261
MAN	110.48	-39.8214	-11.2885	39	19	-41.0636
MAN	110.165	-40.2572	-11.5416	40	19	-41.7012
MAN	109.849	-40.692	-11.7954	41	19	-42.3387
MAN	109.532	-41.1258	-12.05	42	19	-42.9762
MAN	109.214	-41.5586	-12.3054	43	19	-43.6137
MAN	108.895	-41.9904	-12.5617	44	19	-44.2513
MAN	108.575	-42.4213	-12.8187	45	19	-44.8888
MAN	108.254	-42.8511	-13.0765	46	19	-45.5263
MAN	107.932	-43.2799	-13.3351	47	19	-46.1639
MAN	107.608	-43.7077	-13.5946	48	19	-46.8014
MAN	107.284	-44.1344	-13.8549	49	19	-47.4389
MAN	106.959	-44.5602	-14.1159	50	19	-48.0765
MAN	106.633	-44.9849	-14.3779	51	19	-48.714
MAN	106.306	-45.4086	-14.6406	52	19	-49.3515
MAN	105.978	-45.8313	-14.9042	53	19	-49.9891
MAN	105.648	-46.2529	-15.1686	54	19	-50.6266
MAN	105.318	-46.6734	-15.4339	55	19	-51.2641
MAN	104.986	-47.093	-15.7	56	19	-51.9017
MAN	104.654	-47.5114	-15.967	57	19	-52.5392
MAN	104.32	-47.9288	-16.2348	58	19	-53.1767
MAN	103.986	-48.3451	-16.5035	59	19	-53.8143
MAN	103.65	-48.7604	-16.773	60	19	-54.4518
MAN	103.313	-49.1745	-17.0434	61	19	-55.0893
MAN	102.976	-49.5876	-17.3147	62	19	-55.7269
MAN	102.637	-49.9996	-17.5868	63	19	-56.3644
MAN	102.297	-50.4105	-17.8599	64	19	-57.0019
MAN	101.955	-50.8203	-18.1338	65	19	-57.6394
MAN	101.613	-51.229	-18.4086	66	19	-58.277
MAN	101.27	-51.6366	-18.6843	67	19	-58.9145
MAN	100.925	-52.0431	-18.9609	68	19	-59.552
MAN	100.58	-52.4485	-19.2384	69	19	-60.1896
MAN	100.233	-52.8527	-19.5168	70	19	-60.8271
MAN	99.8852	-53.2558	-19.7961	71	19	-61.4646
MAN	99.5362	-53.6577	-20.0763	72	19	-62.1022
MAN	99.1861	-54.0585	-20.3575	73	19	-62.7397
MAN	98.8348	-54.4582	-20.6395	74	19	-63.3772
MAN	98.4823	-54.8567	-20.9225	75	19	-64.0148
MAN	98.1287	-55.2541	-21.2065	76	19	-64.6523
MAN	97.774	-55.6503	-21.4913	77	19	-65.2898
MAN	97.418	-56.0453	-21.7771	78	19	-65.9274
MAN	97.0609	-56.4391	-22.0639	79	19	-66.5649
[truncated: 38,805 more rows]

## Sheet: readme_Figure_3g_3h
Column Name	Description	Unit
cluster	Cluster/typologies (e.g., MAN, FERT, MOD, EU-27)	Category
mean_N_out_kg_ha_2030	Projected nitrogen output per hectare per year for the year 2030	kg N ha⁻¹ yr⁻¹
percentage_change_nsur	Percentage change in nitrogen surplus compared to baseline	%
percentage_change_nout	Percentage change in nitrogen output compared to baseline	%
mean_Nfert_kg_ha	Fertilizer nitrogen input per hectare per year	kg N ha⁻¹ yr⁻¹
mean_Man_kg_ha	Manure nitrogen input per hectare per year	kg N ha⁻¹ yr⁻¹
reduction	Reduction in nitrogen surplus compared to the baseline	%
