# Supplementary material for: Scenario analysis of nitrogen surplus typologies in Europe shows that a 20% fertilizer reduction may fall short of 2030 EU Green Deal goals
Source: Nat Food. 2025 Aug 19;6(8):787–98. doi: 10.1038/s43016-025-01210-2 (PMC12367536; doi:10.1038/s43016-025-01210-2)
Supplement: Supplementary file 7 — Combined data file for all panels in Fig. 4. Contains country-level and scenario-specific N surplus values and reduction percentages across the EU. [file 43016_2025_1210_MOESM7_ESM.xlsx]

## Sheet: Figure_4a
Country	scenarios	percentage	values	label
Denmark	GD-F	-16	50	DK
France	GD-F	-17	34	FR
Germany	GD-F	-17	45	DE
Italy	GD-F	-11	49	IT
Netherlands	GD-F	-10	175	NL
Hungary	GD-F	-19	34	HU
Poland	GD-F	-18	47	PL
Spain	GD-F	-13	38	ES
Sweden	GD-F	-17	28	SE
Belgium	GD-F	-13	130	BE
Bulgaria	GD-F	-21	30	BG
Ireland	GD-F	-13	63	IE
Greece	GD-F	-11	31	EL
Croatia	GD-F	-17	33	HR
Austria	GD-F	-12	30	AT
Slovenia	GD-F	-13	37	SI
Slovakia	GD-F	-19	28	SK
Luxembourg	GD-F	-14	84	LU
Latvia	GD-F	-19	11	LV
Finland	GD-F	-18	33	FI
Lithuania	GD-F	-20	22	LT
Romania	GD-F	-12	16	RO
Czechia	GD-F	-20	53	CZ
Estonia	GD-F	-17	17	EE
Portugal	GD-F	-11	32	PT
Bulgaria	FAO-F	-46	21	BG
Romania	FAO-F	-25	14	RO
Austria	FAO-F	-22	27	AT
Belgium	FAO-F	-12	132	BE
Germany	FAO-F	-31	38	DE
Denmark	FAO-F	-36	38	DK
Spain	FAO-F	-29	31	ES
Estonia	FAO-F	-36	13	EE
Finland	FAO-F	-39	24	FI
France	FAO-F	-37	26	FR
Greece	FAO-F	-23	27	EL
Croatia	FAO-F	-37	25	HR
Hungary	FAO-F	-44	23	HU
Ireland	FAO-F	-28	52	IE
Italy	FAO-F	-22	42	IT
Lithuania	FAO-F	-45	15	LT
Latvia	FAO-F	-42	8	LV
Netherlands	FAO-F	-19	157	NL
Poland	FAO-F	-37	37	PL
Portugal	FAO-F	-23	28	PT
Slovakia	FAO-F	-38	21	SK
Sweden	FAO-F	-37	21	SE
Slovenia	FAO-F	-27	31	SI
Luxembourg	FAO-F	-30	69	LU
Czechia	FAO-F	-41	39	CZ
Bulgaria	FAO-FM	-46	20	BG
Romania	FAO-FM	-27	13	RO
Austria	FAO-FM	-24	26	AT
Belgium	FAO-FM	-14	128	BE
Germany	FAO-FM	-33	36	DE
Denmark	FAO-FM	-38	37	DK
Spain	FAO-FM	-31	30	ES
Estonia	FAO-FM	-37	13	EE
Finland	FAO-FM	-41	24	FI
France	FAO-FM	-39	26	FR
Greece	FAO-FM	-26	26	EL
Croatia	FAO-FM	-38	25	HR
Hungary	FAO-FM	-45	23	HU
Ireland	FAO-FM	-32	50	IE
Italy	FAO-FM	-24	41	IT
Lithuania	FAO-FM	-46	14	LT
Latvia	FAO-FM	-43	8	LV
Netherlands	FAO-FM	-22	151	NL
Poland	FAO-FM	-38	36	PL
Portugal	FAO-FM	-26	27	PT
Slovakia	FAO-FM	-39	21	SK
Sweden	FAO-FM	-39	20	SE
Slovenia	FAO-FM	-29	30	SI
Luxembourg	FAO-FM	-32	67	LU
Czechia	FAO-FM	-42	38	CZ
Denmark	BAF	-22	46	DK
France	BAF	-22	32	FR
Germany	BAF	-22	42	DE
Italy	BAF	-16	46	IT
Netherlands	BAF	-18	158	NL
Hungary	BAF	-22	33	HU
Poland	BAF	-22	45	PL
Spain	BAF	-19	35	ES
Sweden	BAF	-22	26	SE
Belgium	BAF	-20	119	BE
Bulgaria	BAF	-23	29	BG
Ireland	BAF	-21	57	IE
Greece	BAF	-18	28	EL
Croatia	BAF	-21	32	HR
Austria	BAF	-19	28	AT
Slovenia	BAF	-19	34	SI
Slovakia	BAF	-22	27	SK
Luxembourg	BAF	-20	78	LU
Latvia	BAF	-23	10	LV
Finland	BAF	-22	31	FI
Lithuania	BAF	-23	21	LT
Romania	BAF	-17	15	RO
Czechia	BAF	-22	51	CZ
Estonia	BAF	-21	16	EE
Portugal	BAF	-19	29	PT
Denmark	LAP	-28	43	DK
France	LAP	-27	30	FR
Germany	LAP	-28	40	DE
Italy	LAP	-21	43	IT
Netherlands	LAP	-27	142	NL
Hungary	LAP	-24	32	HU
Poland	LAP	-26	43	PL
Spain	LAP	-24	33	ES
Sweden	LAP	-26	25	SE
Belgium	LAP	-27	109	BE
Bulgaria	LAP	-25	29	BG
Ireland	LAP	-29	51	IE
Greece	LAP	-25	26	EL
Croatia	LAP	-25	30	HR
Austria	LAP	-26	26	AT
Slovenia	LAP	-26	31	SI
Slovakia	LAP	-25	26	SK
Luxembourg	LAP	-26	73	LU
Latvia	LAP	-26	10	LV
Finland	LAP	-26	30	FI
Lithuania	LAP	-26	20	LT
Romania	LAP	-22	14	RO
Czechia	LAP	-25	50	CZ
Estonia	LAP	-24	15	EE
Portugal	LAP	-26	26	PT

## Sheet: readme_Figure_4a
Column Name	Description	Units
Country	Name of the EU country	Text
scenarios	Scenario name (e.g., GD-F, FAO-F, FAO-FM, BAF, LAP)	Text
percentage	N surplus reduction percentage under the scenario (negative indicates reduction)	Percentage (%)
values	N surplus value (kg N/ha/yr) under the scenario	kg N ha⁻¹ yr⁻¹
label	Two-letter ISO country code used for labeling in plots	Text

## Sheet: Figure_4b
Country	scenarios	percentage	values	label
Denmark	GD-F	-41	35	DK
France	GD-F	-32	28	FR
Germany	GD-F	-28	39	DE
Italy	GD-F	-14	47	IT
Netherlands	GD-F	-10	174	NL
Hungary	GD-F	-25	31	HU
Poland	GD-F	-15	49	PL
Spain	GD-F	-21	34	ES
Sweden	GD-F	-35	22	SE
Belgium	GD-F	-21	118	BE
Bulgaria	GD-F	-19	31	BG
Ireland	GD-F	-22	57	IE
Greece	GD-F	-14	29	EL
Croatia	GD-F	-23	31	HR
Austria	GD-F	-23	27	AT
Slovenia	GD-F	-22	33	SI
Slovakia	GD-F	-29	25	SK
Luxembourg	GD-F	-21	77	LU
Latvia	GD-F	-42	8	LV
Finland	GD-F	-23	31	FI
Lithuania	GD-F	-35	18	LT
Romania	GD-F	-20	15	RO
Czechia	GD-F	-34	44	CZ
Estonia	GD-F	-28	14	EE
Portugal	GD-F	-19	29	PT
Bulgaria	FAO-F	-44	21	BG
Romania	FAO-F	-32	12	RO
Austria	FAO-F	-32	24	AT
Belgium	FAO-F	-20	120	BE
Germany	FAO-F	-41	32	DE
Denmark	FAO-F	-55	27	DK
Spain	FAO-F	-36	28	ES
Estonia	FAO-F	-45	11	EE
Finland	FAO-F	-44	23	FI
France	FAO-F	-48	22	FR
Greece	FAO-F	-26	25	EL
Croatia	FAO-F	-42	23	HR
Hungary	FAO-F	-49	22	HU
Ireland	FAO-F	-36	46	IE
Italy	FAO-F	-25	41	IT
Lithuania	FAO-F	-56	12	LT
Latvia	FAO-F	-58	6	LV
Netherlands	FAO-F	-19	157	NL
Poland	FAO-F	-34	38	PL
Portugal	FAO-F	-30	25	PT
Slovakia	FAO-F	-46	19	SK
Sweden	FAO-F	-51	17	SE
Slovenia	FAO-F	-35	27	SI
Luxembourg	FAO-F	-36	63	LU
Czechia	FAO-F	-52	32	CZ
Bulgaria	FAO-FM	-44	21	BG
Romania	FAO-FM	-33	12	RO
Austria	FAO-FM	-34	23	AT
Belgium	FAO-FM	-22	116	BE
Germany	FAO-FM	-42	31	DE
Denmark	FAO-FM	-57	26	DK
Spain	FAO-FM	-38	27	ES
Estonia	FAO-FM	-46	11	EE
Finland	FAO-FM	-45	22	FI
France	FAO-FM	-50	21	FR
Greece	FAO-FM	-29	25	EL
Croatia	FAO-FM	-43	23	HR
Hungary	FAO-FM	-49	21	HU
Ireland	FAO-FM	-39	44	IE
Italy	FAO-FM	-27	40	IT
Lithuania	FAO-FM	-57	12	LT
Latvia	FAO-FM	-59	5	LV
Netherlands	FAO-FM	-22	150	NL
Poland	FAO-FM	-36	37	PL
Portugal	FAO-FM	-33	24	PT
Slovakia	FAO-FM	-47	18	SK
Sweden	FAO-FM	-52	16	SE
Slovenia	FAO-FM	-37	26	SI
Luxembourg	FAO-FM	-38	61	LU
Czechia	FAO-FM	-53	31	CZ
Denmark	BAF	-45	33	DK
France	BAF	-36	27	FR
Germany	BAF	-33	37	DE
Italy	BAF	-19	44	IT
Netherlands	BAF	-18	158	NL
Hungary	BAF	-28	30	HU
Poland	BAF	-19	47	PL
Spain	BAF	-27	32	ES
Sweden	BAF	-38	21	SE
Belgium	BAF	-27	108	BE
Bulgaria	BAF	-21	30	BG
Ireland	BAF	-29	51	IE
Greece	BAF	-21	27	EL
Croatia	BAF	-27	29	HR
Austria	BAF	-29	24	AT
Slovenia	BAF	-28	30	SI
Slovakia	BAF	-31	24	SK
Luxembourg	BAF	-27	72	LU
Latvia	BAF	-44	7	LV
Finland	BAF	-27	29	FI
Lithuania	BAF	-37	17	LT
Romania	BAF	-25	14	RO
Czechia	BAF	-36	42	CZ
Estonia	BAF	-31	14	EE
Portugal	BAF	-26	26	PT
Denmark	LAP	-50	30	DK
France	LAP	-40	25	FR
Germany	LAP	-37	34	DE
Italy	LAP	-24	42	IT
Netherlands	LAP	-27	142	NL
Hungary	LAP	-30	29	HU
Poland	LAP	-23	44	PL
Spain	LAP	-31	30	ES
Sweden	LAP	-41	20	SE
Belgium	LAP	-34	99	BE
Bulgaria	LAP	-23	30	BG
Ireland	LAP	-36	46	IE
Greece	LAP	-28	25	EL
Croatia	LAP	-31	28	HR
Austria	LAP	-35	22	AT
Slovenia	LAP	-34	28	SI
Slovakia	LAP	-34	23	SK
Luxembourg	LAP	-32	66	LU
Latvia	LAP	-47	7	LV
Finland	LAP	-31	28	FI
Lithuania	LAP	-40	16	LT
Romania	LAP	-29	13	RO
Czechia	LAP	-38	41	CZ
Estonia	LAP	-35	13	EE
Portugal	LAP	-33	24	PT

## Sheet: readme_Figure_4b
Column Name	Description	Units
Country	Name of the EU country	Text
scenarios	Scenario name (e.g., GD-F, FAO-F, FAO-FM, BAF, LAP)	Text
percentage	N surplus reduction percentage under the scenario (negative indicates reduction)	Percentage (%)
values	N surplus value (kg N/ha/yr) under the scenario	kg N ha⁻¹ yr⁻¹
label	Two-letter ISO country code used for labeling in plots	Text
