# Supplementary material for: Scenario analysis of nitrogen surplus typologies in Europe shows that a 20% fertilizer reduction may fall short of 2030 EU Green Deal goals
Source: Nat Food. 2025 Aug 19;6(8):787–98. doi: 10.1038/s43016-025-01210-2 (PMC12367536; doi:10.1038/s43016-025-01210-2)
Supplement: Supplementary file 8 — Combined data file for all panels in Fig. 5. Includes baseline and projected N input/output estimates by typology and scenario assumptions. [file 43016_2025_1210_MOESM8_ESM.xlsx]

## Sheet: Figure_5a
cluster	Year	baseline_mean_N_inp_kg_ha	baseline_mean_N_out_kg_ha	a	reduced_Ninp_kg_ha
MAN	2015	228.861	116.783	279.41	209.656
MAN	2016	227.477	110.605	279.41	209.656
MAN	2017	225.653	114.797	279.41	209.656
MAN	2018	221.517	106.662	279.41	209.656
MAN	2019	220.262	105.702	279.41	209.656
FERT	2015	151.909	97.699	279.41	136.502
FERT	2016	153.605	94.621	279.41	136.502
FERT	2017	153.689	98.61	279.41	136.502
FERT	2018	151.26	93.933	279.41	136.502
FERT	2019	147.66	92.78	279.41	136.502
MOD	2015	67.333	39.116	279.41	63.9375
MOD	2016	69.772	40.738	279.41	63.9375
MOD	2017	71.494	41.527	279.41	63.9375
MOD	2018	70.576	41.614	279.41	63.9375
MOD	2019	72.03	41.635	279.41	63.9375
EU-27	2015	129.038	70.61	279.41	116.33
EU-27	2016	130.164	69.855	279.41	116.33
EU-27	2017	131.16	72.192	279.41	116.33
EU-27	2018	127.604	69.517	279.41	116.33
EU-27	2019	125.749	68.82	279.41	116.33

## Sheet: readme_Figure_5a
Column Name	Description	Unit
cluster	Cluster/typologies (e.g., MAN, FERT, MOD, EU-27)	Category
Year	Year (e.g., 2015, 2016, ...)	Year
baseline_mean_N_inp_kg_ha	Baseline nitrogen input in kg N per hectare per year	kg N ha⁻¹ yr⁻¹
baseline_mean_N_out_kg_ha	Baseline nitrogen output in kg N per hectare per year	kg N ha⁻¹ yr⁻¹
a	Projected values for the coefficient c in 2030 (see Eq.~4 in the main text), obtained from a linear fit of the one-parameter hyperbolic functions for different Nitrogen surplus typologies and the EU-27 level.	kg N ha⁻¹
reduced_Ninp_kg_ha	Reduced nitrogen input for 2030 under GD-F scenario	kg N ha⁻¹

## Sheet: Figure_5b_decadal_dataset
baseline_mean_N_inp_kg_ha	baseline_mean_N_out_kg_ha	decade	cluster
1	0.994667	1	MAN
2	1.97878	1	MAN
3	2.95251	1	MAN
4	3.91602	1	MAN
5	4.86947	1	MAN
6	5.81301	1	MAN
7	6.7468	1	MAN
8	7.67098	1	MAN
9	8.58572	1	MAN
10	9.49115	1	MAN
11	10.3874	1	MAN
12	11.2746	1	MAN
13	12.153	1	MAN
14	13.0225	1	MAN
15	13.8835	1	MAN
16	14.7359	1	MAN
17	15.58	1	MAN
18	16.4158	1	MAN
19	17.2435	1	MAN
20	18.0631	1	MAN
21	18.8749	1	MAN
22	19.6789	1	MAN
23	20.4752	1	MAN
24	21.2639	1	MAN
25	22.0452	1	MAN
26	22.8191	1	MAN
27	23.5858	1	MAN
28	24.3453	1	MAN
29	25.0978	1	MAN
30	25.8433	1	MAN
31	26.582	1	MAN
32	27.3139	1	MAN
33	28.0392	1	MAN
34	28.7578	1	MAN
35	29.47	1	MAN
36	30.1758	1	MAN
37	30.8753	1	MAN
38	31.5685	1	MAN
39	32.2556	1	MAN
40	32.9366	1	MAN
41	33.6116	1	MAN
42	34.2808	1	MAN
43	34.9441	1	MAN
44	35.6016	1	MAN
45	36.2534	1	MAN
46	36.8997	1	MAN
47	37.5404	1	MAN
48	38.1757	1	MAN
49	38.8055	1	MAN
50	39.4301	1	MAN
51	40.0493	1	MAN
52	40.6634	1	MAN
53	41.2724	1	MAN
54	41.8763	1	MAN
55	42.4751	1	MAN
56	43.0691	1	MAN
57	43.6582	1	MAN
58	44.2424	1	MAN
59	44.8219	1	MAN
60	45.3967	1	MAN
61	45.9669	1	MAN
62	46.5324	1	MAN
63	47.0934	1	MAN
64	47.65	1	MAN
65	48.2021	1	MAN
66	48.7499	1	MAN
67	49.2933	1	MAN
68	49.8325	1	MAN
69	50.3674	1	MAN
70	50.8982	1	MAN
71	51.4248	1	MAN
72	51.9474	1	MAN
73	52.4659	1	MAN
74	52.9805	1	MAN
75	53.4911	1	MAN
76	53.9979	1	MAN
77	54.5007	1	MAN
78	54.9998	1	MAN
79	55.4952	1	MAN
80	55.9868	1	MAN
81	56.4747	1	MAN
82	56.959	1	MAN
83	57.4397	1	MAN
84	57.9169	1	MAN
85	58.3905	1	MAN
86	58.8607	1	MAN
87	59.3274	1	MAN
88	59.7907	1	MAN
89	60.2507	1	MAN
90	60.7073	1	MAN
91	61.1607	1	MAN
92	61.6108	1	MAN
93	62.0576	1	MAN
94	62.5013	1	MAN
95	62.9419	1	MAN
96	63.3793	1	MAN
97	63.8136	1	MAN
98	64.2449	1	MAN
99	64.6731	1	MAN
100	65.0984	1	MAN
101	65.5207	1	MAN
102	65.9401	1	MAN
103	66.3566	1	MAN
104	66.7702	1	MAN
105	67.181	1	MAN
106	67.5889	1	MAN
107	67.9941	1	MAN
108	68.3966	1	MAN
109	68.7963	1	MAN
110	69.1933	1	MAN
111	69.5876	1	MAN
112	69.9793	1	MAN
113	70.3684	1	MAN
114	70.7549	1	MAN
115	71.1389	1	MAN
116	71.5203	1	MAN
117	71.8992	1	MAN
118	72.2756	1	MAN
119	72.6495	1	MAN
120	73.021	1	MAN
121	73.3901	1	MAN
122	73.7567	1	MAN
123	74.1211	1	MAN
124	74.483	1	MAN
125	74.8427	1	MAN
126	75.2	1	MAN
127	75.5551	1	MAN
128	75.9079	1	MAN
129	76.2585	1	MAN
130	76.6068	1	MAN
131	76.953	1	MAN
132	77.297	1	MAN
133	77.6388	1	MAN
134	77.9785	1	MAN
135	78.3161	1	MAN
136	78.6516	1	MAN
137	78.985	1	MAN
138	79.3164	1	MAN
139	79.6457	1	MAN
140	79.973	1	MAN
141	80.2983	1	MAN
142	80.6217	1	MAN
143	80.943	1	MAN
144	81.2625	1	MAN
145	81.58	1	MAN
146	81.8955	1	MAN
147	82.2092	1	MAN
148	82.5211	1	MAN
149	82.831	1	MAN
150	83.1392	1	MAN
151	83.4454	1	MAN
152	83.7499	1	MAN
153	84.0526	1	MAN
154	84.3535	1	MAN
155	84.6527	1	MAN
156	84.9501	1	MAN
157	85.2458	1	MAN
158	85.5397	1	MAN
159	85.832	1	MAN
160	86.1225	1	MAN
161	86.4114	1	MAN
162	86.6987	1	MAN
163	86.9843	1	MAN
164	87.2682	1	MAN
165	87.5506	1	MAN
166	87.8313	1	MAN
167	88.1105	1	MAN
168	88.3881	1	MAN
169	88.6641	1	MAN
170	88.9386	1	MAN
171	89.2115	1	MAN
172	89.4829	1	MAN
173	89.7528	1	MAN
174	90.0213	1	MAN
175	90.2882	1	MAN
176	90.5536	1	MAN
177	90.8176	1	MAN
178	91.0802	1	MAN
179	91.3413	1	MAN
180	91.601	1	MAN
181	91.8592	1	MAN
182	92.1161	1	MAN
183	92.3716	1	MAN
184	92.6257	1	MAN
185	92.8784	1	MAN
186	93.1298	1	MAN
187	93.3798	1	MAN
188	93.6285	1	MAN
189	93.8759	1	MAN
190	94.1219	1	MAN
191	94.3667	1	MAN
192	94.6101	1	MAN
193	94.8523	1	MAN
194	95.0932	1	MAN
195	95.3328	1	MAN
196	95.5712	1	MAN
197	95.8084	1	MAN
198	96.0443	1	MAN
199	96.2789	1	MAN
200	96.5124	1	MAN
201	96.7447	1	MAN
202	96.9758	1	MAN
203	97.2056	1	MAN
204	97.4343	1	MAN
205	97.6619	1	MAN
206	97.8883	1	MAN
207	98.1135	1	MAN
208	98.3376	1	MAN
209	98.5605	1	MAN
210	98.7824	1	MAN
211	99.0031	1	MAN
212	99.2227	1	MAN
213	99.4412	1	MAN
214	99.6586	1	MAN
215	99.8749	1	MAN
216	100.09	1	MAN
217	100.304	1	MAN
218	100.517	1	MAN
219	100.73	1	MAN
220	100.941	1	MAN
221	101.151	1	MAN
222	101.36	1	MAN
223	101.568	1	MAN
224	101.774	1	MAN
225	101.98	1	MAN
226	102.185	1	MAN
227	102.389	1	MAN
228	102.592	1	MAN
229	102.794	1	MAN
230	102.995	1	MAN
231	103.195	1	MAN
232	103.394	1	MAN
233	103.593	1	MAN
234	103.79	1	MAN
235	103.986	1	MAN
236	104.181	1	MAN
237	104.376	1	MAN
238	104.569	1	MAN
239	104.762	1	MAN
240	104.954	1	MAN
241	105.144	1	MAN
242	105.334	1	MAN
243	105.523	1	MAN
244	105.711	1	MAN
245	105.899	1	MAN
246	106.085	1	MAN
247	106.271	1	MAN
248	106.455	1	MAN
249	106.639	1	MAN
250	106.822	1	MAN
251	107.004	1	MAN
252	107.186	1	MAN
253	107.366	1	MAN
254	107.546	1	MAN
255	107.725	1	MAN
256	107.903	1	MAN
257	108.08	1	MAN
258	108.256	1	MAN
259	108.432	1	MAN
260	108.607	1	MAN
261	108.781	1	MAN
262	108.954	1	MAN
263	109.127	1	MAN
264	109.299	1	MAN
265	109.47	1	MAN
266	109.64	1	MAN
267	109.81	1	MAN
268	109.978	1	MAN
269	110.146	1	MAN
270	110.314	1	MAN
271	110.48	1	MAN
272	110.646	1	MAN
273	110.811	1	MAN
274	110.976	1	MAN
275	111.139	1	MAN
276	111.302	1	MAN
277	111.464	1	MAN
278	111.626	1	MAN
279	111.787	1	MAN
280	111.947	1	MAN
281	112.107	1	MAN
282	112.265	1	MAN
283	112.424	1	MAN
284	112.581	1	MAN
285	112.738	1	MAN
286	112.894	1	MAN
287	113.05	1	MAN
288	113.204	1	MAN
289	113.359	1	MAN
290	113.512	1	MAN
291	113.665	1	MAN
292	113.817	1	MAN
293	113.969	1	MAN
294	114.12	1	MAN
295	114.27	1	MAN
296	114.42	1	MAN
297	114.569	1	MAN
298	114.718	1	MAN
299	114.865	1	MAN
300	115.013	1	MAN
301	115.159	1	MAN
302	115.305	1	MAN
303	115.451	1	MAN
304	115.596	1	MAN
305	115.74	1	MAN
306	115.884	1	MAN
307	116.027	1	MAN
308	116.169	1	MAN
309	116.311	1	MAN
310	116.453	1	MAN
311	116.594	1	MAN
312	116.734	1	MAN
313	116.874	1	MAN
314	117.013	1	MAN
315	117.151	1	MAN
316	117.289	1	MAN
317	117.427	1	MAN
318	117.564	1	MAN
319	117.7	1	MAN
320	117.836	1	MAN
321	117.971	1	MAN
322	118.106	1	MAN
323	118.241	1	MAN
324	118.374	1	MAN
325	118.508	1	MAN
326	118.64	1	MAN
327	118.772	1	MAN
328	118.904	1	MAN
329	119.035	1	MAN
330	119.166	1	MAN
331	119.296	1	MAN
332	119.426	1	MAN
333	119.555	1	MAN
334	119.683	1	MAN
335	119.812	1	MAN
336	119.939	1	MAN
337	120.066	1	MAN
338	120.193	1	MAN
339	120.319	1	MAN
340	120.445	1	MAN
341	120.57	1	MAN
342	120.695	1	MAN
343	120.819	1	MAN
344	120.943	1	MAN
345	121.067	1	MAN
346	121.19	1	MAN
347	121.312	1	MAN
348	121.434	1	MAN
349	121.556	1	MAN
350	121.677	1	MAN
351	121.797	1	MAN
352	121.917	1	MAN
353	122.037	1	MAN
354	122.157	1	MAN
355	122.275	1	MAN
356	122.394	1	MAN
357	122.512	1	MAN
358	122.629	1	MAN
359	122.746	1	MAN
360	122.863	1	MAN
361	122.979	1	MAN
362	123.095	1	MAN
363	123.211	1	MAN
364	123.326	1	MAN
365	123.44	1	MAN
366	123.554	1	MAN
367	123.668	1	MAN
368	123.781	1	MAN
369	123.894	1	MAN
370	124.007	1	MAN
371	124.119	1	MAN
372	124.231	1	MAN
373	124.342	1	MAN
374	124.453	1	MAN
375	124.564	1	MAN
376	124.674	1	MAN
377	124.783	1	MAN
378	124.893	1	MAN
379	125.002	1	MAN
380	125.11	1	MAN
381	125.219	1	MAN
382	125.326	1	MAN
383	125.434	1	MAN
384	125.541	1	MAN
385	125.648	1	MAN
386	125.754	1	MAN
387	125.86	1	MAN
388	125.966	1	MAN
389	126.071	1	MAN
390	126.176	1	MAN
391	126.28	1	MAN
392	126.384	1	MAN
393	126.488	1	MAN
394	126.591	1	MAN
395	126.694	1	MAN
396	126.797	1	MAN
397	126.899	1	MAN
398	127.001	1	MAN
399	127.103	1	MAN
400	127.204	1	MAN
1	0.995123	2	MAN
2	1.98059	2	MAN
3	2.95653	2	MAN
4	3.92309	2	MAN
5	4.88041	2	MAN
6	5.8286	2	MAN
7	6.76782	2	MAN
8	7.69817	2	MAN
9	8.61979	2	MAN
10	9.5328	2	MAN
11	10.4373	2	MAN
12	11.3335	2	MAN
13	12.2213	2	MAN
14	13.1011	2	MAN
15	13.9728	2	MAN
16	14.8366	2	MAN
17	15.6925	2	MAN
18	16.5408	2	MAN
19	17.3815	2	MAN
20	18.2146	2	MAN
21	19.0403	2	MAN
22	19.8588	2	MAN
23	20.67	2	MAN
24	21.4741	2	MAN
25	22.2712	2	MAN
26	23.0614	2	MAN
27	23.8447	2	MAN
28	24.6213	2	MAN
29	25.3912	2	MAN
30	26.1545	2	MAN
31	26.9113	2	MAN
32	27.6617	2	MAN
33	28.4058	2	MAN
34	29.1437	2	MAN
35	29.8753	2	MAN
36	30.6009	2	MAN
37	31.3204	2	MAN
38	32.034	2	MAN
39	32.7418	2	MAN
40	33.4437	2	MAN
41	34.1399	2	MAN
42	34.8304	2	MAN
43	35.5154	2	MAN
44	36.1948	2	MAN
45	36.8688	2	MAN
46	37.5373	2	MAN
47	38.2006	2	MAN
48	38.8586	2	MAN
49	39.5114	2	MAN
50	40.159	2	MAN
51	40.8016	2	MAN
52	41.4391	2	MAN
53	42.0717	2	MAN
54	42.6994	2	MAN
55	43.3223	2	MAN
56	43.9403	2	MAN
57	44.5536	2	MAN
58	45.1623	2	MAN
59	45.7663	2	MAN
60	46.3657	2	MAN
61	46.9606	2	MAN
62	47.551	2	MAN
63	48.137	2	MAN
64	48.7187	2	MAN
65	49.296	2	MAN
66	49.869	2	MAN
67	50.4379	2	MAN
68	51.0025	2	MAN
69	51.563	2	MAN
70	52.1194	2	MAN
71	52.6717	2	MAN
72	53.2201	2	MAN
73	53.7645	2	MAN
74	54.305	2	MAN
75	54.8416	2	MAN
76	55.3744	2	MAN
77	55.9033	2	MAN
78	56.4286	2	MAN
79	56.9501	2	MAN
80	57.4679	2	MAN
81	57.9822	2	MAN
82	58.4928	2	MAN
83	58.9998	2	MAN
84	59.5034	2	MAN
85	60.0034	2	MAN
86	60.5001	2	MAN
87	60.9932	2	MAN
88	61.4831	2	MAN
89	61.9695	2	MAN
90	62.4527	2	MAN
91	62.9326	2	MAN
92	63.4092	2	MAN
93	63.8827	2	MAN
94	64.353	2	MAN
95	64.8201	2	MAN
96	65.2841	2	MAN
97	65.745	2	MAN
98	66.2029	2	MAN
99	66.6577	2	MAN
100	67.1096	2	MAN
101	67.5585	2	MAN
102	68.0044	2	MAN
103	68.4475	2	MAN
104	68.8877	2	MAN
105	69.325	2	MAN
106	69.7595	2	MAN
107	70.1912	2	MAN
108	70.6202	2	MAN
109	71.0464	2	MAN
110	71.4699	2	MAN
111	71.8907	2	MAN
112	72.3088	2	MAN
113	72.7243	2	MAN
114	73.1372	2	MAN
115	73.5475	2	MAN
116	73.9552	2	MAN
117	74.3604	2	MAN
118	74.7631	2	MAN
119	75.1633	2	MAN
120	75.561	2	MAN
121	75.9563	2	MAN
122	76.3491	2	MAN
123	76.7396	2	MAN
124	77.1276	2	MAN
125	77.5133	2	MAN
126	77.8967	2	MAN
127	78.2778	2	MAN
128	78.6565	2	MAN
129	79.033	2	MAN
130	79.4072	2	MAN
131	79.7792	2	MAN
132	80.149	2	MAN
133	80.5166	2	MAN
134	80.882	2	MAN
135	81.2452	2	MAN
136	81.6064	2	MAN
137	81.9654	2	MAN
138	82.3223	2	MAN
139	82.6771	2	MAN
140	83.0298	2	MAN
141	83.3806	2	MAN
142	83.7292	2	MAN
143	84.0759	2	MAN
144	84.4206	2	MAN
145	84.7633	2	MAN
146	85.1041	2	MAN
147	85.4429	2	MAN
148	85.7798	2	MAN
149	86.1147	2	MAN
150	86.4478	2	MAN
151	86.779	2	MAN
152	87.1084	2	MAN
153	87.4359	2	MAN
154	87.7616	2	MAN
155	88.0854	2	MAN
156	88.4075	2	MAN
157	88.7277	2	MAN
158	89.0463	2	MAN
159	89.363	2	MAN
160	89.678	2	MAN
161	89.9913	2	MAN
162	90.3029	2	MAN
163	90.6128	2	MAN
164	90.9209	2	MAN
165	91.2275	2	MAN
166	91.5323	2	MAN
167	91.8356	2	MAN
168	92.1371	2	MAN
169	92.4371	2	MAN
170	92.7355	2	MAN
171	93.0323	2	MAN
172	93.3275	2	MAN
173	93.6211	2	MAN
174	93.9132	2	MAN
175	94.2037	2	MAN
176	94.4927	2	MAN
177	94.7802	2	MAN
178	95.0662	2	MAN
179	95.3507	2	MAN
180	95.6337	2	MAN
181	95.9153	2	MAN
182	96.1954	2	MAN
183	96.474	2	MAN
184	96.7512	2	MAN
185	97.027	2	MAN
186	97.3014	2	MAN
187	97.5743	2	MAN
188	97.8459	2	MAN
189	98.1161	2	MAN
190	98.3849	2	MAN
191	98.6523	2	MAN
192	98.9184	2	MAN
193	99.1832	2	MAN
194	99.4466	2	MAN
195	99.7088	2	MAN
196	99.9696	2	MAN
197	100.229	2	MAN
198	100.487	2	MAN
199	100.744	2	MAN
200	101	2	MAN
201	101.254	2	MAN
202	101.507	2	MAN
203	101.759	2	MAN
204	102.01	2	MAN
205	102.259	2	MAN
206	102.508	2	MAN
207	102.755	2	MAN
208	103	2	MAN
209	103.245	2	MAN
210	103.488	2	MAN
211	103.731	2	MAN
212	103.972	2	MAN
213	104.212	2	MAN
214	104.451	2	MAN
215	104.688	2	MAN
216	104.925	2	MAN
217	105.16	2	MAN
218	105.395	2	MAN
219	105.628	2	MAN
220	105.86	2	MAN
221	106.091	2	MAN
222	106.321	2	MAN
223	106.549	2	MAN
224	106.777	2	MAN
225	107.004	2	MAN
226	107.23	2	MAN
227	107.454	2	MAN
228	107.678	2	MAN
229	107.9	2	MAN
230	108.122	2	MAN
231	108.342	2	MAN
232	108.562	2	MAN
233	108.78	2	MAN
234	108.998	2	MAN
235	109.214	2	MAN
236	109.43	2	MAN
237	109.644	2	MAN
238	109.858	2	MAN
239	110.07	2	MAN
240	110.282	2	MAN
241	110.493	2	MAN
242	110.702	2	MAN
243	110.911	2	MAN
244	111.119	2	MAN
245	111.326	2	MAN
246	111.532	2	MAN
247	111.737	2	MAN
248	111.941	2	MAN
249	112.144	2	MAN
250	112.347	2	MAN
251	112.548	2	MAN
252	112.749	2	MAN
253	112.949	2	MAN
254	113.148	2	MAN
255	113.346	2	MAN
256	113.543	2	MAN
257	113.739	2	MAN
258	113.934	2	MAN
259	114.129	2	MAN
260	114.323	2	MAN
261	114.516	2	MAN
262	114.708	2	MAN
263	114.899	2	MAN
264	115.09	2	MAN
265	115.279	2	MAN
266	115.468	2	MAN
267	115.656	2	MAN
268	115.843	2	MAN
269	116.03	2	MAN
270	116.215	2	MAN
271	116.4	2	MAN
272	116.584	2	MAN
273	116.768	2	MAN
274	116.95	2	MAN
275	117.132	2	MAN
276	117.313	2	MAN
277	117.493	2	MAN
278	117.673	2	MAN
279	117.852	2	MAN
280	118.03	2	MAN
281	118.207	2	MAN
282	118.384	2	MAN
283	118.56	2	MAN
284	118.735	2	MAN
285	118.909	2	MAN
286	119.083	2	MAN
287	119.256	2	MAN
288	119.428	2	MAN
289	119.6	2	MAN
290	119.771	2	MAN
291	119.941	2	MAN
292	120.111	2	MAN
293	120.279	2	MAN
294	120.448	2	MAN
295	120.615	2	MAN
296	120.782	2	MAN
297	120.948	2	MAN
298	121.114	2	MAN
299	121.278	2	MAN
300	121.443	2	MAN
301	121.606	2	MAN
302	121.769	2	MAN
303	121.931	2	MAN
304	122.093	2	MAN
305	122.254	2	MAN
306	122.414	2	MAN
307	122.574	2	MAN
308	122.733	2	MAN
309	122.892	2	MAN
310	123.049	2	MAN
311	123.207	2	MAN
312	123.363	2	MAN
313	123.519	2	MAN
314	123.675	2	MAN
315	123.83	2	MAN
316	123.984	2	MAN
317	124.138	2	MAN
318	124.291	2	MAN
319	124.443	2	MAN
320	124.595	2	MAN
321	124.746	2	MAN
322	124.897	2	MAN
323	125.047	2	MAN
324	125.197	2	MAN
325	125.346	2	MAN
326	125.494	2	MAN
327	125.642	2	MAN
328	125.79	2	MAN
329	125.936	2	MAN
330	126.083	2	MAN
331	126.228	2	MAN
332	126.373	2	MAN
333	126.518	2	MAN
334	126.662	2	MAN
335	126.806	2	MAN
336	126.949	2	MAN
337	127.091	2	MAN
338	127.233	2	MAN
339	127.375	2	MAN
340	127.516	2	MAN
341	127.656	2	MAN
342	127.796	2	MAN
343	127.935	2	MAN
344	128.074	2	MAN
345	128.212	2	MAN
346	128.35	2	MAN
347	128.488	2	MAN
348	128.625	2	MAN
349	128.761	2	MAN
350	128.897	2	MAN
351	129.032	2	MAN
352	129.167	2	MAN
353	129.301	2	MAN
354	129.435	2	MAN
355	129.569	2	MAN
356	129.702	2	MAN
357	129.834	2	MAN
358	129.966	2	MAN
359	130.098	2	MAN
360	130.229	2	MAN
361	130.36	2	MAN
362	130.49	2	MAN
363	130.619	2	MAN
364	130.749	2	MAN
365	130.878	2	MAN
366	131.006	2	MAN
367	131.134	2	MAN
368	131.261	2	MAN
369	131.388	2	MAN
370	131.515	2	MAN
371	131.641	2	MAN
372	131.767	2	MAN
373	131.892	2	MAN
374	132.017	2	MAN
375	132.141	2	MAN
376	132.265	2	MAN
377	132.389	2	MAN
378	132.512	2	MAN
379	132.634	2	MAN
380	132.757	2	MAN
381	132.878	2	MAN
382	133	2	MAN
383	133.121	2	MAN
384	133.241	2	MAN
385	133.362	2	MAN
386	133.481	2	MAN
387	133.601	2	MAN
388	133.72	2	MAN
389	133.838	2	MAN
390	133.957	2	MAN
391	134.074	2	MAN
392	134.192	2	MAN
393	134.309	2	MAN
394	134.425	2	MAN
395	134.542	2	MAN
396	134.657	2	MAN
397	134.773	2	MAN
398	134.888	2	MAN
399	135.002	2	MAN
400	135.117	2	MAN
1	0.995225	3	MAN
2	1.98099	3	MAN
3	2.95743	3	MAN
4	3.92468	3	MAN
5	4.88286	3	MAN
6	5.83211	3	MAN
7	6.77254	3	MAN
8	7.70428	3	MAN
9	8.62745	3	MAN
10	9.54217	3	MAN
11	10.4485	3	MAN
12	11.3467	3	MAN
13	12.2367	3	MAN
14	13.1188	3	MAN
15	13.9929	3	MAN
16	14.8593	3	MAN
17	15.718	3	MAN
18	16.569	3	MAN
19	17.4126	3	MAN
20	18.2488	3	MAN
21	19.0778	3	MAN
22	19.8995	3	MAN
23	20.7141	3	MAN
24	21.5217	3	MAN
25	22.3224	3	MAN
26	23.1163	3	MAN
27	23.9034	3	MAN
28	24.6839	3	MAN
29	25.4578	3	MAN
30	26.2252	3	MAN
31	26.9861	3	MAN
32	27.7408	3	MAN
33	28.4892	3	MAN
34	29.2314	3	MAN
35	29.9676	3	MAN
36	30.6977	3	MAN
37	31.4218	3	MAN
38	32.1401	3	MAN
39	32.8526	3	MAN
40	33.5593	3	MAN
41	34.2604	3	MAN
42	34.9558	3	MAN
43	35.6458	3	MAN
44	36.3303	3	MAN
45	37.0093	3	MAN
46	37.6831	3	MAN
47	38.3515	3	MAN
48	39.0148	3	MAN
49	39.6728	3	MAN
50	40.3258	3	MAN
51	40.9738	3	MAN
52	41.6168	3	MAN
53	42.2549	3	MAN
54	42.8881	3	MAN
55	43.5165	3	MAN
56	44.1401	3	MAN
57	44.759	3	MAN
58	45.3733	3	MAN
59	45.983	3	MAN
60	46.5882	3	MAN
61	47.1889	3	MAN
62	47.7851	3	MAN
63	48.3769	3	MAN
64	48.9644	3	MAN
65	49.5476	3	MAN
66	50.1265	3	MAN
67	50.7013	3	MAN
68	51.2719	3	MAN
69	51.8383	3	MAN
70	52.4007	3	MAN
71	52.9591	3	MAN
72	53.5135	3	MAN
73	54.0639	3	MAN
74	54.6105	3	MAN
75	55.1532	3	MAN
76	55.692	3	MAN
77	56.2271	3	MAN
78	56.7585	3	MAN
79	57.2862	3	MAN
80	57.8102	3	MAN
81	58.3306	3	MAN
82	58.8474	3	MAN
83	59.3606	3	MAN
84	59.8704	3	MAN
85	60.3766	3	MAN
86	60.8795	3	MAN
87	61.3789	3	MAN
88	61.8749	3	MAN
89	62.3677	3	MAN
90	62.8571	3	MAN
91	63.3432	3	MAN
92	63.8261	3	MAN
93	64.3059	3	MAN
94	64.7824	3	MAN
95	65.2558	3	MAN
96	65.7261	3	MAN
97	66.1933	3	MAN
98	66.6574	3	MAN
99	67.1186	3	MAN
100	67.5767	3	MAN
101	68.0319	3	MAN
102	68.4842	3	MAN
103	68.9335	3	MAN
104	69.38	3	MAN
105	69.8236	3	MAN
106	70.2644	3	MAN
107	70.7024	3	MAN
108	71.1376	3	MAN
109	71.5701	3	MAN
110	71.9999	3	MAN
111	72.427	3	MAN
112	72.8514	3	MAN
113	73.2732	3	MAN
114	73.6924	3	MAN
115	74.1089	3	MAN
116	74.523	3	MAN
117	74.9344	3	MAN
118	75.3434	3	MAN
119	75.7498	3	MAN
120	76.1538	3	MAN
121	76.5553	3	MAN
122	76.9544	3	MAN
123	77.351	3	MAN
124	77.7453	3	MAN
125	78.1372	3	MAN
126	78.5268	3	MAN
127	78.9141	3	MAN
128	79.299	3	MAN
129	79.6817	3	MAN
130	80.0621	3	MAN
131	80.4403	3	MAN
132	80.8162	3	MAN
133	81.19	3	MAN
134	81.5615	3	MAN
135	81.9309	3	MAN
136	82.2982	3	MAN
137	82.6633	3	MAN
138	83.0263	3	MAN
139	83.3873	3	MAN
140	83.7461	3	MAN
141	84.1029	3	MAN
142	84.4577	3	MAN
143	84.8104	3	MAN
144	85.1612	3	MAN
145	85.5099	3	MAN
146	85.8567	3	MAN
147	86.2016	3	MAN
148	86.5445	3	MAN
149	86.8855	3	MAN
150	87.2246	3	MAN
151	87.5618	3	MAN
152	87.8971	3	MAN
153	88.2306	3	MAN
154	88.5622	3	MAN
155	88.892	3	MAN
156	89.22	3	MAN
157	89.5462	3	MAN
158	89.8706	3	MAN
159	90.1933	3	MAN
160	90.5142	3	MAN
161	90.8333	3	MAN
162	91.1508	3	MAN
163	91.4665	3	MAN
164	91.7805	3	MAN
165	92.0929	3	MAN
166	92.4036	3	MAN
167	92.7126	3	MAN
168	93.02	3	MAN
169	93.3258	3	MAN
170	93.6299	3	MAN
171	93.9325	3	MAN
172	94.2334	3	MAN
173	94.5328	3	MAN
174	94.8306	3	MAN
175	95.1268	3	MAN
176	95.4215	3	MAN
177	95.7147	3	MAN
178	96.0064	3	MAN
179	96.2966	3	MAN
180	96.5852	3	MAN
181	96.8724	3	MAN
182	97.1581	3	MAN
183	97.4424	3	MAN
184	97.7252	3	MAN
185	98.0065	3	MAN
186	98.2865	3	MAN
187	98.565	3	MAN
188	98.8421	3	MAN
189	99.1178	3	MAN
190	99.3922	3	MAN
191	99.6652	3	MAN
192	99.9368	3	MAN
193	100.207	3	MAN
194	100.476	3	MAN
195	100.743	3	MAN
196	101.01	3	MAN
197	101.275	3	MAN
198	101.538	3	MAN
199	101.801	3	MAN
200	102.062	3	MAN
201	102.321	3	MAN
202	102.58	3	MAN
203	102.837	3	MAN
204	103.093	3	MAN
205	103.348	3	MAN
206	103.602	3	MAN
207	103.854	3	MAN
208	104.105	3	MAN
209	104.355	3	MAN
210	104.604	3	MAN
211	104.851	3	MAN
212	105.097	3	MAN
213	105.343	3	MAN
214	105.587	3	MAN
215	105.83	3	MAN
216	106.071	3	MAN
217	106.312	3	MAN
218	106.551	3	MAN
219	106.79	3	MAN
220	107.027	3	MAN
221	107.263	3	MAN
222	107.498	3	MAN
223	107.732	3	MAN
224	107.965	3	MAN
225	108.197	3	MAN
226	108.427	3	MAN
227	108.657	3	MAN
228	108.885	3	MAN
229	109.113	3	MAN
230	109.34	3	MAN
231	109.565	3	MAN
232	109.789	3	MAN
233	110.013	3	MAN
234	110.235	3	MAN
235	110.457	3	MAN
236	110.677	3	MAN
237	110.897	3	MAN
238	111.115	3	MAN
239	111.333	3	MAN
240	111.549	3	MAN
241	111.765	3	MAN
242	111.979	3	MAN
243	112.193	3	MAN
244	112.406	3	MAN
245	112.617	3	MAN
246	112.828	3	MAN
247	113.038	3	MAN
248	113.247	3	MAN
249	113.455	3	MAN
250	113.662	3	MAN
251	113.869	3	MAN
252	114.074	3	MAN
253	114.278	3	MAN
254	114.482	3	MAN
255	114.685	3	MAN
256	114.886	3	MAN
257	115.087	3	MAN
258	115.288	3	MAN
259	115.487	3	MAN
260	115.685	3	MAN
261	115.883	3	MAN
262	116.079	3	MAN
263	116.275	3	MAN
264	116.47	3	MAN
265	116.665	3	MAN
266	116.858	3	MAN
267	117.051	3	MAN
268	117.242	3	MAN
269	117.433	3	MAN
270	117.624	3	MAN
271	117.813	3	MAN
272	118.002	3	MAN
273	118.189	3	MAN
274	118.376	3	MAN
275	118.563	3	MAN
276	118.748	3	MAN
277	118.933	3	MAN
278	119.117	3	MAN
279	119.3	3	MAN
280	119.483	3	MAN
281	119.664	3	MAN
282	119.845	3	MAN
283	120.025	3	MAN
284	120.205	3	MAN
285	120.384	3	MAN
286	120.562	3	MAN
287	120.739	3	MAN
288	120.916	3	MAN
289	121.092	3	MAN
290	121.267	3	MAN
291	121.441	3	MAN
292	121.615	3	MAN
293	121.788	3	MAN
294	121.961	3	MAN
295	122.133	3	MAN
296	122.304	3	MAN
297	122.474	3	MAN
298	122.644	3	MAN
299	122.813	3	MAN
300	122.981	3	MAN
301	123.149	3	MAN
302	123.316	3	MAN
303	123.482	3	MAN
304	123.648	3	MAN
305	123.813	3	MAN
306	123.978	3	MAN
307	124.142	3	MAN
308	124.305	3	MAN
309	124.467	3	MAN
310	124.629	3	MAN
311	124.791	3	MAN
312	124.951	3	MAN
313	125.111	3	MAN
314	125.271	3	MAN
315	125.43	3	MAN
316	125.588	3	MAN
317	125.746	3	MAN
318	125.903	3	MAN
319	126.059	3	MAN
320	126.215	3	MAN
321	126.37	3	MAN
322	126.525	3	MAN
323	126.679	3	MAN
324	126.832	3	MAN
325	126.985	3	MAN
326	127.138	3	MAN
327	127.29	3	MAN
328	127.441	3	MAN
329	127.592	3	MAN
330	127.742	3	MAN
331	127.891	3	MAN
332	128.04	3	MAN
333	128.189	3	MAN
334	128.337	3	MAN
335	128.484	3	MAN
336	128.631	3	MAN
337	128.777	3	MAN
338	128.923	3	MAN
339	129.068	3	MAN
340	129.213	3	MAN
341	129.357	3	MAN
342	129.501	3	MAN
343	129.644	3	MAN
344	129.786	3	MAN
345	129.928	3	MAN
346	130.07	3	MAN
347	130.211	3	MAN
348	130.352	3	MAN
349	130.492	3	MAN
350	130.631	3	MAN
351	130.77	3	MAN
352	130.909	3	MAN
353	131.047	3	MAN
354	131.184	3	MAN
355	131.322	3	MAN
356	131.458	3	MAN
357	131.594	3	MAN
358	131.73	3	MAN
359	131.865	3	MAN
360	132	3	MAN
361	132.134	3	MAN
362	132.268	3	MAN
363	132.401	3	MAN
364	132.534	3	MAN
365	132.666	3	MAN
366	132.798	3	MAN
367	132.929	3	MAN
368	133.06	3	MAN
369	133.191	3	MAN
370	133.321	3	MAN
371	133.451	3	MAN
372	133.58	3	MAN
373	133.708	3	MAN
374	133.837	3	MAN
375	133.965	3	MAN
376	134.092	3	MAN
377	134.219	3	MAN
378	134.345	3	MAN
379	134.472	3	MAN
380	134.597	3	MAN
381	134.722	3	MAN
382	134.847	3	MAN
383	134.972	3	MAN
384	135.096	3	MAN
385	135.219	3	MAN
386	135.342	3	MAN
387	135.465	3	MAN
388	135.587	3	MAN
389	135.709	3	MAN
390	135.831	3	MAN
391	135.952	3	MAN
392	136.073	3	MAN
393	136.193	3	MAN
394	136.313	3	MAN
395	136.432	3	MAN
396	136.551	3	MAN
397	136.67	3	MAN
398	136.788	3	MAN
399	136.906	3	MAN
400	137.024	3	MAN
1	0.995519	4	MAN
2	1.98216	4	MAN
3	2.96003	4	MAN
4	3.92926	4	MAN
5	4.88996	4	MAN
6	5.84223	4	MAN
7	6.7862	4	MAN
8	7.72196	4	MAN
9	8.64963	4	MAN
10	9.5693	4	MAN
11	10.4811	4	MAN
12	11.3851	4	MAN
13	12.2814	4	MAN
14	13.1701	4	MAN
15	14.0514	4	MAN
16	14.9252	4	MAN
17	15.7917	4	MAN
18	16.651	4	MAN
19	17.5032	4	MAN
20	18.3483	4	MAN
21	19.1865	4	MAN
22	20.0179	4	MAN
23	20.8424	4	MAN
24	21.6603	4	MAN
25	22.4715	4	MAN
26	23.2762	4	MAN
27	24.0744	4	MAN
28	24.8663	4	MAN
29	25.6518	4	MAN
30	26.4311	4	MAN
31	27.2043	4	MAN
32	27.9714	4	MAN
33	28.7324	4	MAN
34	29.4876	4	MAN
35	30.2368	4	MAN
36	30.9803	4	MAN
37	31.718	4	MAN
38	32.45	4	MAN
39	33.1765	4	MAN
40	33.8973	4	MAN
41	34.6128	4	MAN
42	35.3228	4	MAN
43	36.0274	4	MAN
44	36.7268	4	MAN
45	37.4209	4	MAN
46	38.1098	4	MAN
47	38.7936	4	MAN
48	39.4724	4	MAN
49	40.1461	4	MAN
50	40.8149	4	MAN
51	41.4788	4	MAN
52	42.1379	4	MAN
53	42.7922	4	MAN
54	43.4417	4	MAN
55	44.0866	4	MAN
56	44.7268	4	MAN
57	45.3624	4	MAN
58	45.9935	4	MAN
59	46.6201	4	MAN
60	47.2422	4	MAN
61	47.86	4	MAN
62	48.4734	4	MAN
63	49.0825	4	MAN
64	49.6874	4	MAN
65	50.288	4	MAN
66	50.8845	4	MAN
67	51.4769	4	MAN
68	52.0651	4	MAN
69	52.6494	4	MAN
70	53.2296	4	MAN
71	53.8059	4	MAN
72	54.3782	4	MAN
73	54.9467	4	MAN
74	55.5113	4	MAN
75	56.0721	4	MAN
76	56.6292	4	MAN
77	57.1826	4	MAN
78	57.7322	4	MAN
79	58.2782	4	MAN
80	58.8206	4	MAN
81	59.3595	4	MAN
82	59.8947	4	MAN
83	60.4265	4	MAN
84	60.9548	4	MAN
85	61.4797	4	MAN
86	62.0011	4	MAN
87	62.5192	4	MAN
88	63.0339	4	MAN
89	63.5454	4	MAN
90	64.0535	4	MAN
91	64.5584	4	MAN
92	65.0601	4	MAN
93	65.5586	4	MAN
94	66.054	4	MAN
95	66.5462	4	MAN
96	67.0354	4	MAN
97	67.5214	4	MAN
98	68.0045	4	MAN
99	68.4845	4	MAN
100	68.9616	4	MAN
101	69.4357	4	MAN
102	69.9068	4	MAN
103	70.3751	4	MAN
104	70.8405	4	MAN
105	71.3031	4	MAN
106	71.7628	4	MAN
107	72.2198	4	MAN
108	72.6739	4	MAN
109	73.1254	4	MAN
110	73.5741	4	MAN
111	74.0201	4	MAN
112	74.4635	4	MAN
113	74.9042	4	MAN
114	75.3423	4	MAN
115	75.7778	4	MAN
116	76.2107	4	MAN
117	76.641	4	MAN
118	77.0689	4	MAN
119	77.4942	4	MAN
120	77.917	4	MAN
121	78.3374	4	MAN
122	78.7553	4	MAN
123	79.1708	4	MAN
124	79.5839	4	MAN
125	79.9947	4	MAN
126	80.403	4	MAN
127	80.8091	4	MAN
128	81.2128	4	MAN
129	81.6142	4	MAN
130	82.0133	4	MAN
131	82.4102	4	MAN
132	82.8048	4	MAN
133	83.1972	4	MAN
134	83.5874	4	MAN
135	83.9755	4	MAN
136	84.3613	4	MAN
137	84.745	4	MAN
138	85.1266	4	MAN
139	85.5061	4	MAN
140	85.8834	4	MAN
141	86.2587	4	MAN
142	86.6319	4	MAN
143	87.0031	4	MAN
144	87.3723	4	MAN
145	87.7394	4	MAN
146	88.1046	4	MAN
147	88.4678	4	MAN
148	88.829	4	MAN
149	89.1882	4	MAN
150	89.5456	4	MAN
151	89.901	4	MAN
152	90.2545	4	MAN
153	90.6061	4	MAN
154	90.9559	4	MAN
155	91.3038	4	MAN
156	91.6499	4	MAN
157	91.9941	4	MAN
158	92.3366	4	MAN
159	92.6772	4	MAN
160	93.0161	4	MAN
161	93.3531	4	MAN
162	93.6885	4	MAN
163	94.0221	4	MAN
164	94.3539	4	MAN
165	94.6841	4	MAN
166	95.0125	4	MAN
167	95.3393	4	MAN
168	95.6644	4	MAN
169	95.9878	4	MAN
170	96.3096	4	MAN
171	96.6297	4	MAN
172	96.9482	4	MAN
173	97.2651	4	MAN
174	97.5804	4	MAN
175	97.8941	4	MAN
176	98.2063	4	MAN
177	98.5168	4	MAN
178	98.8259	4	MAN
179	99.1333	4	MAN
180	99.4393	4	MAN
181	99.7437	4	MAN
182	100.047	4	MAN
183	100.348	4	MAN
184	100.648	4	MAN
185	100.946	4	MAN
186	101.244	4	MAN
187	101.539	4	MAN
188	101.833	4	MAN
189	102.126	4	MAN
190	102.417	4	MAN
191	102.707	4	MAN
192	102.995	4	MAN
193	103.283	4	MAN
194	103.568	4	MAN
195	103.853	4	MAN
196	104.135	4	MAN
197	104.417	4	MAN
198	104.697	4	MAN
199	104.976	4	MAN
200	105.254	4	MAN
201	105.53	4	MAN
202	105.805	4	MAN
203	106.079	4	MAN
204	106.351	4	MAN
205	106.623	4	MAN
206	106.892	4	MAN
207	107.161	4	MAN
208	107.428	4	MAN
209	107.695	4	MAN
210	107.959	4	MAN
211	108.223	4	MAN
212	108.486	4	MAN
213	108.747	4	MAN
214	109.007	4	MAN
215	109.266	4	MAN
216	109.523	4	MAN
217	109.78	4	MAN
218	110.035	4	MAN
219	110.29	4	MAN
220	110.543	4	MAN
221	110.794	4	MAN
222	111.045	4	MAN
223	111.295	4	MAN
224	111.543	4	MAN
225	111.791	4	MAN
226	112.037	4	MAN
227	112.282	4	MAN
228	112.526	4	MAN
229	112.77	4	MAN
230	113.011	4	MAN
231	113.252	4	MAN
232	113.492	4	MAN
233	113.731	4	MAN
234	113.969	4	MAN
235	114.205	4	MAN
236	114.441	4	MAN
237	114.676	4	MAN
238	114.909	4	MAN
239	115.142	4	MAN
240	115.374	4	MAN
241	115.604	4	MAN
242	115.834	4	MAN
243	116.062	4	MAN
244	116.29	4	MAN
245	116.517	4	MAN
246	116.742	4	MAN
247	116.967	4	MAN
248	117.191	4	MAN
249	117.414	4	MAN
250	117.636	4	MAN
251	117.856	4	MAN
252	118.076	4	MAN
253	118.296	4	MAN
254	118.514	4	MAN
255	118.731	4	MAN
256	118.947	4	MAN
257	119.163	4	MAN
258	119.377	4	MAN
259	119.591	4	MAN
260	119.804	4	MAN
261	120.016	4	MAN
262	120.227	4	MAN
263	120.437	4	MAN
264	120.646	4	MAN
265	120.854	4	MAN
266	121.062	4	MAN
267	121.269	4	MAN
268	121.475	4	MAN
269	121.68	4	MAN
270	121.884	4	MAN
271	122.087	4	MAN
272	122.29	4	MAN
273	122.491	4	MAN
274	122.692	4	MAN
275	122.892	4	MAN
276	123.092	4	MAN
277	123.29	4	MAN
278	123.488	4	MAN
279	123.685	4	MAN
280	123.881	4	MAN
281	124.076	4	MAN
282	124.271	4	MAN
283	124.465	4	MAN
284	124.658	4	MAN
285	124.85	4	MAN
286	125.042	4	MAN
287	125.232	4	MAN
288	125.422	4	MAN
289	125.612	4	MAN
290	125.8	4	MAN
291	125.988	4	MAN
292	126.175	4	MAN
293	126.362	4	MAN
294	126.547	4	MAN
295	126.732	4	MAN
296	126.916	4	MAN
297	127.1	4	MAN
298	127.283	4	MAN
299	127.465	4	MAN
300	127.646	4	MAN
301	127.827	4	MAN
302	128.007	4	MAN
303	128.186	4	MAN
304	128.365	4	MAN
305	128.543	4	MAN
306	128.72	4	MAN
307	128.897	4	MAN
308	129.072	4	MAN
309	129.248	4	MAN
310	129.422	4	MAN
311	129.596	4	MAN
312	129.77	4	MAN
313	129.942	4	MAN
314	130.114	4	MAN
315	130.286	4	MAN
316	130.457	4	MAN
317	130.627	4	MAN
318	130.796	4	MAN
319	130.965	4	MAN
320	131.133	4	MAN
321	131.301	4	MAN
322	131.468	4	MAN
323	131.634	4	MAN
324	131.8	4	MAN
325	131.965	4	MAN
326	132.13	4	MAN
327	132.294	4	MAN
328	132.457	4	MAN
329	132.62	4	MAN
330	132.782	4	MAN
331	132.944	4	MAN
332	133.105	4	MAN
333	133.265	4	MAN
334	133.425	4	MAN
335	133.584	4	MAN
336	133.743	4	MAN
337	133.901	4	MAN
338	134.059	4	MAN
339	134.216	4	MAN
340	134.372	4	MAN
341	134.528	4	MAN
342	134.684	4	MAN
343	134.838	4	MAN
344	134.993	4	MAN
345	135.146	4	MAN
346	135.3	4	MAN
347	135.452	4	MAN
348	135.604	4	MAN
349	135.756	4	MAN
350	135.907	4	MAN
351	136.057	4	MAN
352	136.207	4	MAN
353	136.357	4	MAN
354	136.506	4	MAN
355	136.654	4	MAN
356	136.802	4	MAN
357	136.95	4	MAN
358	137.097	4	MAN
359	137.243	4	MAN
360	137.389	4	MAN
361	137.534	4	MAN
362	137.679	4	MAN
363	137.824	4	MAN
364	137.967	4	MAN
365	138.111	4	MAN
366	138.254	4	MAN
367	138.396	4	MAN
368	138.538	4	MAN
369	138.68	4	MAN
370	138.821	4	MAN
371	138.961	4	MAN
372	139.101	4	MAN
373	139.241	4	MAN
374	139.38	4	MAN
375	139.519	4	MAN
376	139.657	4	MAN
377	139.795	4	MAN
378	139.932	4	MAN
379	140.069	4	MAN
380	140.205	4	MAN
381	140.341	4	MAN
382	140.476	4	MAN
383	140.611	4	MAN
384	140.746	4	MAN
385	140.88	4	MAN
386	141.014	4	MAN
387	141.147	4	MAN
388	141.28	4	MAN
389	141.412	4	MAN
390	141.544	4	MAN
391	141.676	4	MAN
392	141.807	4	MAN
393	141.937	4	MAN
394	142.068	4	MAN
395	142.197	4	MAN
396	142.327	4	MAN
397	142.456	4	MAN
398	142.584	4	MAN
399	142.712	4	MAN
400	142.84	4	MAN
1	0.995389	5	MAN
2	1.98164	5	MAN
3	2.95888	5	MAN
4	3.92723	5	MAN
5	4.88681	5	MAN
6	5.83774	5	MAN
7	6.78013	5	MAN
8	7.71411	5	MAN
9	8.63978	5	MAN
10	9.55725	5	MAN
11	10.4666	5	MAN
12	11.368	5	MAN
13	12.2616	5	MAN
14	13.1473	5	MAN
15	14.0254	5	MAN
16	14.8959	5	MAN
17	15.7589	5	MAN
18	16.6146	5	MAN
19	17.4629	5	MAN
20	18.3041	5	MAN
21	19.1381	5	MAN
22	19.9652	5	MAN
23	20.7853	5	MAN
24	21.5986	5	MAN
25	22.4051	5	MAN
26	23.205	5	MAN
27	23.9983	5	MAN
28	24.785	5	MAN
29	25.5654	5	MAN
30	26.3394	5	MAN
31	27.1071	5	MAN
32	27.8686	5	MAN
33	28.6241	5	MAN
34	29.3734	5	MAN
35	30.1168	5	MAN
36	30.8543	5	MAN
37	31.5859	5	MAN
38	32.3118	5	MAN
39	33.032	5	MAN
40	33.7466	5	MAN
41	34.4556	5	MAN
42	35.1591	5	MAN
43	35.8572	5	MAN
44	36.5499	5	MAN
45	37.2372	5	MAN
46	37.9194	5	MAN
47	38.5963	5	MAN
48	39.2681	5	MAN
49	39.9349	5	MAN
50	40.5966	5	MAN
51	41.2533	5	MAN
52	41.9052	5	MAN
53	42.5522	5	MAN
54	43.1944	5	MAN
55	43.8319	5	MAN
56	44.4647	5	MAN
57	45.0928	5	MAN
58	45.7164	5	MAN
59	46.3354	5	MAN
60	46.9499	5	MAN
61	47.56	5	MAN
62	48.1657	5	MAN
63	48.7671	5	MAN
64	49.3641	5	MAN
65	49.957	5	MAN
66	50.5456	5	MAN
67	51.13	5	MAN
68	51.7103	5	MAN
69	52.2866	5	MAN
70	52.8588	5	MAN
71	53.427	5	MAN
72	53.9913	5	MAN
73	54.5517	5	MAN
74	55.1082	5	MAN
75	55.6608	5	MAN
76	56.2097	5	MAN
77	56.7549	5	MAN
78	57.2963	5	MAN
79	57.8341	5	MAN
80	58.3682	5	MAN
81	58.8987	5	MAN
82	59.4257	5	MAN
83	59.9491	5	MAN
84	60.4691	5	MAN
85	60.9856	5	MAN
86	61.4986	5	MAN
87	62.0083	5	MAN
88	62.5146	5	MAN
89	63.0176	5	MAN
90	63.5173	5	MAN
91	64.0138	5	MAN
92	64.507	5	MAN
93	64.9971	5	MAN
94	65.484	5	MAN
95	65.9677	5	MAN
96	66.4483	5	MAN
97	66.9259	5	MAN
98	67.4004	5	MAN
99	67.8719	5	MAN
100	68.3405	5	MAN
101	68.806	5	MAN
102	69.2687	5	MAN
103	69.7284	5	MAN
104	70.1853	5	MAN
105	70.6393	5	MAN
106	71.0905	5	MAN
107	71.5389	5	MAN
108	71.9845	5	MAN
109	72.4274	5	MAN
110	72.8676	5	MAN
111	73.305	5	MAN
112	73.7398	5	MAN
113	74.172	5	MAN
114	74.6015	5	MAN
115	75.0285	5	MAN
116	75.4529	5	MAN
117	75.8747	5	MAN
118	76.294	5	MAN
119	76.7108	5	MAN
120	77.1251	5	MAN
121	77.5369	5	MAN
122	77.9463	5	MAN
123	78.3533	5	MAN
124	78.7579	5	MAN
125	79.1601	5	MAN
126	79.56	5	MAN
127	79.9576	5	MAN
128	80.3528	5	MAN
129	80.7457	5	MAN
130	81.1364	5	MAN
131	81.5248	5	MAN
132	81.911	5	MAN
133	82.2949	5	MAN
134	82.6767	5	MAN
135	83.0563	5	MAN
136	83.4337	5	MAN
137	83.809	5	MAN
138	84.1822	5	MAN
139	84.5533	5	MAN
140	84.9223	5	MAN
141	85.2892	5	MAN
142	85.654	5	MAN
143	86.0169	5	MAN
144	86.3777	5	MAN
145	86.7365	5	MAN
146	87.0933	5	MAN
147	87.4482	5	MAN
148	87.8011	5	MAN
149	88.1521	5	MAN
150	88.5012	5	MAN
151	88.8483	5	MAN
152	89.1936	5	MAN
153	89.537	5	MAN
154	89.8785	5	MAN
155	90.2182	5	MAN
156	90.5561	5	MAN
157	90.8922	5	MAN
158	91.2264	5	MAN
159	91.5589	5	MAN
160	91.8896	5	MAN
161	92.2186	5	MAN
162	92.5458	5	MAN
163	92.8713	5	MAN
164	93.1951	5	MAN
165	93.5172	5	MAN
166	93.8375	5	MAN
167	94.1563	5	MAN
168	94.4733	5	MAN
169	94.7887	5	MAN
170	95.1025	5	MAN
171	95.4146	5	MAN
172	95.7252	5	MAN
173	96.0341	5	MAN
174	96.3415	5	MAN
175	96.6473	5	MAN
176	96.9515	5	MAN
177	97.2542	5	MAN
178	97.5553	5	MAN
179	97.8549	5	MAN
180	98.153	5	MAN
181	98.4496	5	MAN
182	98.7447	5	MAN
183	99.0383	5	MAN
184	99.3305	5	MAN
185	99.6212	5	MAN
186	99.9104	5	MAN
187	100.198	5	MAN
188	100.485	5	MAN
189	100.77	5	MAN
190	101.053	5	MAN
191	101.335	5	MAN
192	101.616	5	MAN
193	101.896	5	MAN
194	102.174	5	MAN
195	102.45	5	MAN
196	102.726	5	MAN
197	103	5	MAN
198	103.272	5	MAN
199	103.544	5	MAN
200	103.814	5	MAN
201	104.083	5	MAN
202	104.35	5	MAN
203	104.616	5	MAN
204	104.881	5	MAN
205	105.145	5	MAN
206	105.408	5	MAN
207	105.669	5	MAN
208	105.929	5	MAN
209	106.187	5	MAN
210	106.445	5	MAN
211	106.701	5	MAN
212	106.956	5	MAN
213	107.21	5	MAN
214	107.463	5	MAN
215	107.715	5	MAN
216	107.965	5	MAN
217	108.214	5	MAN
218	108.463	5	MAN
219	108.709	5	MAN
220	108.955	5	MAN
221	109.2	5	MAN
222	109.444	5	MAN
223	109.686	5	MAN
224	109.927	5	MAN
225	110.168	5	MAN
226	110.407	5	MAN
227	110.645	5	MAN
228	110.882	5	MAN
229	111.118	5	MAN
230	111.353	5	MAN
231	111.587	5	MAN
232	111.82	5	MAN
233	112.052	5	MAN
234	112.282	5	MAN
235	112.512	5	MAN
236	112.741	5	MAN
237	112.968	5	MAN
238	113.195	5	MAN
239	113.421	5	MAN
240	113.646	5	MAN
241	113.869	5	MAN
242	114.092	5	MAN
243	114.314	5	MAN
244	114.535	5	MAN
245	114.755	5	MAN
246	114.973	5	MAN
247	115.191	5	MAN
248	115.408	5	MAN
249	115.625	5	MAN
250	115.84	5	MAN
251	116.054	5	MAN
252	116.267	5	MAN
253	116.48	5	MAN
254	116.691	5	MAN
255	116.902	5	MAN
256	117.112	5	MAN
257	117.32	5	MAN
258	117.528	5	MAN
259	117.735	5	MAN
260	117.942	5	MAN
261	118.147	5	MAN
262	118.351	5	MAN
263	118.555	5	MAN
264	118.758	5	MAN
265	118.96	5	MAN
266	119.161	5	MAN
267	119.361	5	MAN
268	119.561	5	MAN
269	119.759	5	MAN
270	119.957	5	MAN
271	120.154	5	MAN
272	120.35	5	MAN
273	120.545	5	MAN
274	120.74	5	MAN
275	120.934	5	MAN
276	121.127	5	MAN
277	121.319	5	MAN
278	121.51	5	MAN
279	121.701	5	MAN
280	121.891	5	MAN
281	122.08	5	MAN
282	122.269	5	MAN
283	122.456	5	MAN
284	122.643	5	MAN
285	122.829	5	MAN
286	123.015	5	MAN
287	123.199	5	MAN
288	123.383	5	MAN
289	123.566	5	MAN
290	123.749	5	MAN
291	123.93	5	MAN
292	124.111	5	MAN
293	124.292	5	MAN
294	124.471	5	MAN
295	124.65	5	MAN
296	124.828	5	MAN
297	125.006	5	MAN
298	125.183	5	MAN
299	125.359	5	MAN
300	125.534	5	MAN
301	125.709	5	MAN
302	125.883	5	MAN
303	126.057	5	MAN
304	126.229	5	MAN
305	126.401	5	MAN
306	126.573	5	MAN
307	126.744	5	MAN
308	126.914	5	MAN
309	127.083	5	MAN
310	127.252	5	MAN
311	127.42	5	MAN
312	127.588	5	MAN
313	127.755	5	MAN
314	127.921	5	MAN
315	128.087	5	MAN
316	128.252	5	MAN
317	128.416	5	MAN
318	128.58	5	MAN
319	128.743	5	MAN
320	128.906	5	MAN
321	129.067	5	MAN
322	129.229	5	MAN
323	129.39	5	MAN
324	129.55	5	MAN
325	129.709	5	MAN
326	129.868	5	MAN
327	130.027	5	MAN
328	130.185	5	MAN
329	130.342	5	MAN
330	130.499	5	MAN
331	130.655	5	MAN
332	130.81	5	MAN
333	130.965	5	MAN
334	131.119	5	MAN
335	131.273	5	MAN
336	131.427	5	MAN
337	131.579	5	MAN
338	131.731	5	MAN
339	131.883	5	MAN
340	132.034	5	MAN
341	132.185	5	MAN
342	132.335	5	MAN
343	132.484	5	MAN
344	132.633	5	MAN
345	132.781	5	MAN
346	132.929	5	MAN
347	133.077	5	MAN
348	133.224	5	MAN
349	133.37	5	MAN
350	133.516	5	MAN
351	133.661	5	MAN
352	133.806	5	MAN
353	133.95	5	MAN
354	134.094	5	MAN
355	134.237	5	MAN
356	134.38	5	MAN
357	134.522	5	MAN
358	134.664	5	MAN
359	134.805	5	MAN
360	134.946	5	MAN
361	135.086	5	MAN
362	135.226	5	MAN
363	135.365	5	MAN
364	135.504	5	MAN
365	135.642	5	MAN
366	135.78	5	MAN
367	135.917	5	MAN
368	136.054	5	MAN
369	136.191	5	MAN
370	136.327	5	MAN
371	136.462	5	MAN
372	136.597	5	MAN
373	136.732	5	MAN
374	136.866	5	MAN
375	137	5	MAN
376	137.133	5	MAN
377	137.266	5	MAN
378	137.398	5	MAN
379	137.53	5	MAN
380	137.661	5	MAN
381	137.792	5	MAN
382	137.923	5	MAN
383	138.053	5	MAN
384	138.183	5	MAN
385	138.312	5	MAN
386	138.441	5	MAN
387	138.569	5	MAN
388	138.697	5	MAN
389	138.825	5	MAN
390	138.952	5	MAN
391	139.079	5	MAN
392	139.205	5	MAN
393	139.331	5	MAN
394	139.457	5	MAN
395	139.582	5	MAN
396	139.706	5	MAN
397	139.831	5	MAN
398	139.954	5	MAN
399	140.078	5	MAN
[truncated: 10,801 more rows]

## Sheet: readme_Figure_5b_decadal_datase
Column Name	Description	Unit
baseline_mean_N_inp_kg_ha	Synthetic N input values (1 to 400 kg/ha) used as input for model predictions (not observed).	kg N ha⁻¹ yr⁻¹
baseline_mean_N_out_kg_ha	Model-predicted N output using nonlinear Michaelis-Menten model for corresponding synthetic N inputs.	kg N ha⁻¹ yr⁻¹
decade	Numerical identifier for the analyzed decade (e.g., 1 = 1981–1985).	Index
cluster	Cluster/typologies (e.g., MAN, FERT, MOD, EU-27)	Category

## Sheet: Figure_5b_scenario_example
cluster	a	mean_Nfert_kg_ha	mean_Man_kg_ha	reduced_Ninp_kg_ha
MAN	313.01	20	0	209.656
FERT	373.071	20	0	136.502
MOD	137.571	20	0	63.9375
EU-27	266.933	20	0	116.33

## Sheet: readme_Figure_5b_scenario_examp
Column Name	Description	Unit
cluster	Cluster/typologies (e.g., MAN, FERT, MOD, EU-27)	Category
a	Projected values for the coefficient c in 2030 (see Eq.~4 in the main text), obtained from a linear fit of the one-parameter hyperbolic functions for different Nitrogen surplus typologies and the EU-27 level.	kg N ha⁻¹ yr⁻¹
mean_Nfert_kg_ha	Fertilizer nitrogen input in the scenario	kg N ha⁻¹ yr⁻¹
mean_Man_kg_ha	Manure nitrogen input in the scenario	kg N ha⁻¹ yr⁻¹
reduced_Ninp_kg_ha	Reduced nitrogen input in 2030	kg N ha⁻¹ yr⁻¹

## Sheet: Figure_5b_yearly_dataset
cluster	Year	baseline_mean_N_inp_kg_ha	baseline_mean_N_out_kg_ha
MAN	1981	252.546	103.13
MAN	1982	259.182	107.944
MAN	1983	265.765	106.714
MAN	1984	265.716	114.733
MAN	1985	266.635	111.977
MAN	1986	277.977	117.867
MAN	1987	270.947	113.728
MAN	1988	269.6	114.964
MAN	1989	270.648	117.075
MAN	1990	266.92	118.572
MAN	1991	260.554	116.717
MAN	1992	253.293	112.146
MAN	1993	254.558	115.12
MAN	1994	259.458	114.745
MAN	1995	256.908	116.619
MAN	1996	259.053	120.108
MAN	1997	254.459	119.197
MAN	1998	252.387	118.068
MAN	1999	254.078	118.514
MAN	2000	243.176	115.071
MAN	2001	240.82	113.131
MAN	2002	234.783	112.335
MAN	2003	234.209	111.067
MAN	2004	230.713	113.39
MAN	2005	226.308	110.754
MAN	2006	219.626	106.848
MAN	2007	222.12	106.327
MAN	2008	217.127	110.776
MAN	2009	216.017	113.139
MAN	2010	220.119	111.006
MAN	2011	219.022	110.724
MAN	2012	221.286	111.115
MAN	2013	220.963	112.75
MAN	2014	225.891	117.555
MAN	2015	228.861	116.783
MAN	2016	227.477	110.605
MAN	2017	225.653	114.797
MAN	2018	221.517	106.662
MAN	2019	220.262	105.702
FERT	1981	166.661	75.461
FERT	1982	171.1	78.49
FERT	1983	173.79	77.524
FERT	1984	175.166	83.48
FERT	1985	176.584	81.608
FERT	1986	179.544	82.457
FERT	1987	176.907	82.389
FERT	1988	179.84	83.152
FERT	1989	178.122	84.519
FERT	1990	164.854	85.132
FERT	1991	159.293	86.415
FERT	1992	150.093	82.239
FERT	1993	148.578	81.616
FERT	1994	150.416	81.136
FERT	1995	150.309	83.024
FERT	1996	152.418	84.581
FERT	1997	150.188	86.093
FERT	1998	151.161	87.007
FERT	1999	151.759	85.766
FERT	2000	147.556	83.666
FERT	2001	147.477	84.844
FERT	2002	147.156	85.897
FERT	2003	149.211	80.155
FERT	2004	146.506	90.886
FERT	2005	145.592	88.156
FERT	2006	143.644	85.486
FERT	2007	148.526	83.777
FERT	2008	141.242	91.218
FERT	2009	137.983	91.038
FERT	2010	143.105	89.216
FERT	2011	142.613	90.346
FERT	2012	145.815	89.844
FERT	2013	147.695	93.527
FERT	2014	149.174	99.76
FERT	2015	151.909	97.699
FERT	2016	153.605	94.621
FERT	2017	153.689	98.61
FERT	2018	151.26	93.933
FERT	2019	147.66	92.78
MOD	1981	91.523	31.387
MOD	1982	94.493	33.25
MOD	1983	96.721	33.04
MOD	1984	95.573	33.556
MOD	1985	95.452	33.107
MOD	1986	96.164	34.098
MOD	1987	95.847	33.855
MOD	1988	99.08	34.643
MOD	1989	98.128	34.639
MOD	1990	86.457	35.948
MOD	1991	78.815	33.879
MOD	1992	74.384	34.171
MOD	1993	70.551	34.974
MOD	1994	66.205	32.144
MOD	1995	64.235	31.649
MOD	1996	64.364	31.475
MOD	1997	62.244	32.531
MOD	1998	62.77	31.04
MOD	1999	61.592	29.986
MOD	2000	60.917	30.349
MOD	2001	59.306	31.218
MOD	2002	59.874	31.974
MOD	2003	61.356	30.168
MOD	2004	59.434	32.669
MOD	2005	59.823	31.999
MOD	2006	61.241	32.056
MOD	2007	61.757	31.473
MOD	2008	61.157	35.409
MOD	2009	61.217	34.196
MOD	2010	62.375	32.585
MOD	2011	63.346	36.215
MOD	2012	63.862	34.137
MOD	2013	66.02	37.981
MOD	2014	66.641	39.119
MOD	2015	67.333	39.116
MOD	2016	69.772	40.738
MOD	2017	71.494	41.527
MOD	2018	70.576	41.614
MOD	2019	72.03	41.635
EU-27	1981	140.992	54.96
EU-27	1982	144.017	57.12
EU-27	1983	145.87	56.401
EU-27	1984	146.985	60.941
EU-27	1985	148.517	59.594
EU-27	1986	149.648	59.728
EU-27	1987	147.701	59.711
EU-27	1988	150.832	60.842
EU-27	1989	148.746	61.305
EU-27	1990	137.656	61.104
EU-27	1991	130.377	61.562
EU-27	1992	124.12	57.229
EU-27	1993	122.557	57.814
EU-27	1994	122.776	57.227
EU-27	1995	122.036	58.394
EU-27	1996	125.137	59.888
EU-27	1997	124.243	61.15
EU-27	1998	125.519	61.922
EU-27	1999	124.967	60.518
EU-27	2000	123.255	59.863
EU-27	2001	123.361	60.287
EU-27	2002	123.553	60.916
EU-27	2003	126.443	57.851
EU-27	2004	124.19	65.511
EU-27	2005	122.219	62.118
EU-27	2006	122.349	61.128
EU-27	2007	126.638	61.194
EU-27	2008	120.855	65.629
EU-27	2009	117.403	64.993
EU-27	2010	122.162	64.376
EU-27	2011	121.584	65.475
EU-27	2012	122.713	64.864
EU-27	2013	124.298	68.249
EU-27	2014	126.813	72.008
EU-27	2015	129.038	70.61
EU-27	2016	130.164	69.855
EU-27	2017	131.16	72.192
EU-27	2018	127.604	69.517
EU-27	2019	125.749	68.82

## Sheet: readme_Figure_5b_yearly_dataset
cluster	Cluster/typologies (e.g., MAN, FERT, MOD, EU-27)	Category
Year	Year	Year
baseline_mean_N_inp_kg_ha	Nitrogen input	kg N ha⁻¹ yr⁻¹
baseline_mean_N_inp_kg_ha	Nitrogen output	kg N ha⁻¹ yr⁻¹
